# Supplementary material for: Anharmonic Thermal Motion Modelling in the Experimental XRD Charge Density Determination of 1-Methyluracil at T = 23 K
Source: Molecules. 2021 May 21;26(11):3075. doi: 10.3390/molecules26113075 (PMC8196607; doi:10.3390/molecules26113075)
Supplement: Supplementary file 1 [file molecules-26-03075-s001.zip]

Archive with 5 entries (5 files):
- Destro_Roversi_Barzaghi_Lo-Presti_Supporting_Information.pdf
- in.vdat
- mur23.cif
- MUR23_checkcif.pdf
- Readme.txt
