# Supplementary material for: Anharmonic Thermal Motion Modelling in the Experimental XRD Charge Density Determination of 1-Methyluracil at T = 23 K
Source: Molecules. 2021 May 21;26(11):3075. doi: 10.3390/molecules26113075 (PMC8196607; doi:10.3390/molecules26113075)
Supplement: Supplementary file 1 [file molecules-26-03075-s001.zip › in.vdat]

VALDAT MURPTR 0 1       .71073  6.084
LABEL  murPa fsig=3;cpl=0.02(16.6.92)rifattoBDFil3.7.92(set#3)01.07.2008
LABEL  fattori termici degli H da ADPH 1993
LABEL  HEX+3CUM 25.07.20  agli esadecapoli + 3CUM nel raffinamento
CELL   MURPTR13.208  13.164   6.162   90.0      90.0    90.0      528.0
CELLSD MURPTR 0.001   0.001   0.0006
FCORE  C       1.0    -1.0  FANL  CORE=2*(IS**2)
    1    1    6    1
 1 5.4125  1 9.2863  2 1.0311  2 1.5020  2 2.58975 2 4.2595
  .94945    .07750   -.01138   -.13974   -.05923    .02668
FVAL   C       2.0   -3.056 FEXP
FLSHEL C       2.0    -1.0  FANL L=(2*(OS**2)+2*(2P**2))/4
    1    1    6    2
 1 5.4125  1 9.2863  2 1.0311  2 1.5020  2 2.58975 2 4.2595
 -.03149    .00274    .06394    .72780    .34120   -.12938
    1    1    4    2
 2  .9554  2 1.4209  2 2.5873  2 6.3438
  .24756    .57774    .23563    .01090
FDIPOL C       2.0   -3.056 FEXP
FQUAD  C       2.0   -3.056 FEXP
FOCTAP C       3.0   -3.056 FEXP
FHEXAD C       4.0   -3.056 FEXP
FCORE  N       1.0    -1.0  FANL  CORE=2*(IS**2)
    1    1    6    1
 1 6.4595  110.8389  2 1.4699  2 1.91613 2 3.1560  2 5.0338
  .95236    .06575   -.05397   -.10347   -.06498    .04365
FVAL   N       2.0   -3.675 FEXP
FLSHEL N       2.0    -1.0  FANL  L=(2*(OS**2)+3*(2P**2))/5
    1    1    6    2
 1 6.4595  110.8389  2 1.4699  2 1.91613 2 3.1560  2 5.0338
 -.03509    .00428    .27214    .53823    .33272   -.13627
    1    1    4    3
 2 1.1937  2 1.7124  2 3.0112  2 7.1018
  .29731    .48388    .28079    .01352
FDIPOL N       2.0   -3.675 FEXP
FQUAD  N       2.0   -3.675 FEXP
FOCTAP N       3.0   -3.675 FEXP
FHEXAD N       4.0   -3.675 FEXP
FCORE  O       1.0    -1.0  FANL  CORE=2*(IS**2)
    1    1    6    1
 1 7.616   113.3243  2 1.7582  2 2.5627  2 4.2832  2 5.9445
  .96327    .03863   -.08407   -.10297   -.05363    .07612
FVAL   O       2.0   -3.973 FEXP
FLSHEL O       2.0   -1.0   FANL  L=(2*(OS**2)+4*(2P**2))/6
    1    1    6    2
 1 7.616   113.3243  2 1.7582  2 2.56273 2 4.2832  2 5.9445
 -.03032    .00193    .41276    .53386    .22444   -.16682
    1    1    4    4
 2 1.1536  2 1.7960  2 3.4379  2 7.9070
  .16371    .57600    .33392    .01495
FDIPOL O       2.0   -3.973 FEXP
FQUAD  O       2.0   -3.973 FEXP
FOCTAP O       3.0   -3.973 FEXP
FHEXAD O       4.0   -3.973 FEXP
FCORE  HH      0.0   -2.36  FEXP
FVAL   HH      0.0   -2.36  FEXP
FLSHEL HH      0.0   -2.36  FEXP
FDIPOL HH      1.0   -2.61  FEXP
FQUAD  HH      2.0   -2.61  FEXP
FOCTAP HH      3.0   -2.61  FEXP
FHEXAD HH      4.0   -2.61  FEXP
LATTIC  C  I
SYMTRY  X,Y,Z                                                           
SYMTRY  -X,-Y,Z                                                           
SYMTRY  -X,Y,1/2-Z                                                           
SYMTRY  X,-Y,1/2-Z                                                           
VECTOR  1.0     0.0     0.0     0 0.0     1.0     0.0     0 1
CONDIT       .71073  1.5               1  9  1
REFIN         0  3568 30  3  1 ID IH IK IL FR FW TB                            
SCALE   1.0000       0.00000   4
FORMAT(13X,I2,3I4,F15.4,F10.4,f10.5)
       MURPTR 7   0   0   2     57230.3359  807.3052   0.02453
       MURPTR 1   0   0   4     31860.5039  315.1714   0.02462
       MURPTR 1   0   0   6     14171.3711  162.5743   0.02464
       MURPTR 1   0   0   8      7183.9414   85.4979   0.02482
       MURPTR 1   0   0  10      3958.5713   50.3150   0.02534
       MURPTR 1   0   0  12      2073.4160   30.1634   0.02630
       MURPTR 1   0   0  14      1034.5964   17.7251   0.02763
       MURPTR 1   0   2   0      1049.6331   10.6990   0.02163
       MURPTR 1   0   2   2       509.2351    6.3521   0.02007
       MURPTR 1   0   2   4       155.2506    4.0492   0.02028
       MURPTR 1   0   2   6        63.4590    4.6868   0.01994
       MURPTR 1   0   2   8        26.5167    7.5543   0.02034
       MURPTR 1   0   2  10        11.9490    4.0651   0.02152
       MURPTR 1   0   2  12         5.0925    4.3620   0.02314
       MURPTR 1   0   2  14         7.6705    4.7785   0.02505
       MURPTR 1   0   4   0      1784.2239   18.5325   0.02178
       MURPTR 1   0   4   2       893.5640   10.5968   0.02088
       MURPTR 1   0   4   4       295.0173    6.3568   0.02034
       MURPTR 1   0   4   6       151.1941    5.4777   0.02048
       MURPTR 1   0   4   8        66.4747    5.1394   0.02083
       MURPTR 1   0   4  10        37.8574    4.9050   0.02168
       MURPTR 1   0   4  12        16.2771    4.6108   0.02279
       MURPTR 1   0   4  14        10.1736    8.2484   0.02472
       MURPTR 1   0   6   0       244.5903    3.9856   0.02187
       MURPTR 1   0   6   2        36.0323    1.9849   0.02138
       MURPTR 1   0   6   4         7.3040    3.9074   0.02094
       MURPTR 1   0   6   6        18.2810    3.3865   0.02070
       MURPTR 1   0   6   8         9.4047    3.6335   0.02113
       MURPTR 1   0   6  10         4.7122    4.5675   0.02177
       MURPTR 1   0   6  12         3.9379    3.9233   0.02297
       MURPTR 1   0   8   0      1950.9680   22.8259   0.02192
       MURPTR 1   0   8   2      1704.2305   20.6799   0.02178
       MURPTR 1   0   8   4      1085.4595   14.6857   0.02147
       MURPTR 1   0   8   6       607.8286   10.5528   0.02122
       MURPTR 1   0   8   8       362.2290    8.6447   0.02150
       MURPTR 1   0   8  10       215.3795    8.0338   0.02235
       MURPTR 1   0   8  12       102.4309    5.9373   0.02347
       MURPTR 1   0  10   0      4453.4453   49.4564   0.02197
       MURPTR 1   0  10   2      3917.5776   44.5215   0.02201
       MURPTR 1   0  10   4      2636.5825   32.0309   0.02196
       MURPTR 1   0  10   6      1606.9275   22.3684   0.02177
       MURPTR 1   0  10   8      1029.1638   16.8218   0.02202
       MURPTR 1   0  10  10       600.5808   12.5917   0.02288
       MURPTR 1   0  10  12       338.8198    9.4576   0.02398
       MURPTR 1   0  12   0      9683.2578  103.9114   0.02205
       MURPTR 1   0  12   2      8885.0430   96.4878   0.02222
       MURPTR 1   0  12   4      6611.2031   74.2659   0.02222
       MURPTR 1   0  12   6      4386.3086   54.1249   0.02220
       MURPTR 1   0  12   8      2796.1121   37.2627   0.02263
       MURPTR 1   0  12  10      1632.0464   24.9895   0.02347
       MURPTR 1   0  12  12       867.8447   16.0110   0.02458
       MURPTR 1   0  14   0        55.2890    3.1164   0.02221
       MURPTR 1   0  14   2        51.9640    3.0854   0.02242
       MURPTR 1   0  14   4        39.0937    3.2328   0.02246
       MURPTR 1   0  14   6        30.0404    3.7972   0.02252
       MURPTR 1   0  14   8        25.1604    3.7254   0.02302
       MURPTR 1   0  14  10         5.5835    3.3831   0.02381
       MURPTR 1   0  14  12         8.6695    3.5661   0.02501
       MURPTR 1   0  16   0         7.1947    2.7441   0.02236
       MURPTR 1   0  16   2         6.2589    2.4465   0.02263
       MURPTR 1   0  16   4         3.2879    2.8006   0.02278
       MURPTR 2   0  16   6        -0.5349    3.0315   0.02294
       MURPTR 2   0  16   8        -3.0300    2.9979   0.02343
       MURPTR 2   0  16  10        -0.3448    3.2279   0.02416
       MURPTR 1   0  18   0        35.7326    3.4205   0.02256
       MURPTR 1   0  18   2        39.9517    3.5530   0.02294
       MURPTR 1   0  18   4        27.9588    3.3273   0.02324
       MURPTR 1   0  18   6         9.0558    3.3876   0.02341
       MURPTR 1   0  18   8         4.2644    3.4309   0.02375
       MURPTR 1   0  18  10         3.5381    3.3064   0.02455
       MURPTR 1   0  20   0       216.5052    6.6041   0.02290
       MURPTR 1   0  20   2       193.5758    6.3488   0.02339
       MURPTR 1   0  20   4       166.9551    6.1684   0.02369
       MURPTR 1   0  20   6       124.3537    5.7133   0.02366
       MURPTR 1   0  20   8        81.1412    5.1876   0.02402
       MURPTR 1   0  20  10        43.4518    4.1628   0.02487
       MURPTR 1   0  22   0      2419.0640   33.2959   0.02331
       MURPTR 1   0  22   2      2288.9167   31.9461   0.02369
       MURPTR 1   0  22   4      1920.8191   28.0393   0.02387
       MURPTR 1   0  22   6      1492.2234   23.4048   0.02393
       MURPTR 1   0  22   8      1007.9861   17.6860   0.02435
       MURPTR 1   0  24   0       440.5845   10.5066   0.02364
       MURPTR 1   0  24   2       415.1609   10.1410   0.02405
       MURPTR 1   0  24   4       362.4409    9.4997   0.02429
       MURPTR 1   0  24   6       265.9766    8.1343   0.02440
       MURPTR 1   0  24   8       180.3235    6.6315   0.02488
       MURPTR 1   0  26   0         2.9856    3.1420   0.02402
       MURPTR 1   0  26   2         4.2411    3.2078   0.02449
       MURPTR 1   0  26   4         1.2099    2.9790   0.02472
       MURPTR 1   0  26   6         2.6049    3.0420   0.02445
       MURPTR 1   0  28   0        10.7950    3.3658   0.02341
       MURPTR 1   0  28   2         7.3862    3.2402   0.02391
       MURPTR 1   0  28   4        12.4875    3.2379   0.02400
       MURPTR 1   0  30   0         0.3439    3.1367   0.02274
       MURPTR 1   1   1   0      3275.1953   30.2309   0.01982
       MURPTR 1   1   1   2      2848.9568   28.5621   0.01951
       MURPTR 1   1   1   4      1127.6741   14.3385   0.02022
       MURPTR 1   1   1   6       355.7268    7.6894   0.02128
       MURPTR 1   1   1   8       181.1392    8.9900   0.02217
       MURPTR 1   1   1  10       111.6272    5.7151   0.02310
       MURPTR 1   1   1  12        65.0079    5.6287   0.02436
       MURPTR 1   1   1  14        40.4220    5.2478   0.02609
       MURPTR 1   1   2   1     10460.7578   94.8577   0.02001
       MURPTR 1   1   2   3      3670.6416   39.8369   0.02005
       MURPTR 1   1   2   5      1438.8008   18.8687   0.01973
       MURPTR 1   1   2   7       818.9565   13.0687   0.02023
       MURPTR 1   1   2   9       477.4873   10.3315   0.02115
       MURPTR 1   1   2  11       278.4111    8.4592   0.02248
       MURPTR 1   1   2  13       139.4910    6.6118   0.02415
       MURPTR 1   1   3   0       877.7939    9.6460   0.02006
       MURPTR 1   1   3   2       650.1289    7.9746   0.02015
       MURPTR 1   1   3   4       317.9343    6.0663   0.02024
       MURPTR 1   1   3   6       146.2975    5.5020   0.02030
       MURPTR 1   1   3   8        82.4030    7.4754   0.02038
       MURPTR 1   1   3  10        48.6619    4.9462   0.02115
       MURPTR 1   1   3  12        21.5305    4.7716   0.02257
       MURPTR 1   1   3  14        18.4185    4.9738   0.02467
       MURPTR 1   1   4   1       614.0659    7.4349   0.02014
       MURPTR 1   1   4   3       395.8838    6.0782   0.02025
       MURPTR 1   1   4   5       137.0422    5.3120   0.02019
       MURPTR 1   1   4   7        48.9189    3.9272   0.02051
       MURPTR 1   1   4   9        19.6261    3.5447   0.02113
       MURPTR 1   1   4  11         6.9731    3.9730   0.02191
       MURPTR 1   1   4  13         2.3864    4.0569   0.02358
       MURPTR 1   1   5   0       203.6868    3.2199   0.02061
       MURPTR 1   1   5   2        26.5447    1.7561   0.02030
       MURPTR 1   1   5   4         3.2378    3.8198   0.02036
       MURPTR 1   1   5   6        19.3929    3.9747   0.02041
       MURPTR 1   1   5   8         5.0678    3.1156   0.02072
       MURPTR 1   1   5  10         7.3760    4.5935   0.02162
       MURPTR 1   1   5  12         3.3257    4.2461   0.02313
       MURPTR 1   1   6   1       122.4002    2.7855   0.02070
       MURPTR 1   1   6   3        31.4586    2.9548   0.02052
       MURPTR 1   1   6   5         4.0150    2.1284   0.02058
       MURPTR 1   1   6   7         9.8712    4.3863   0.02069
       MURPTR 1   1   6   9         5.3717    4.0000   0.02111
       MURPTR 1   1   6  11         9.8314    3.7837   0.02211
       MURPTR 1   1   6  13         5.1954    3.8445   0.02405
       MURPTR 1   1   7   0       547.5173    7.5814   0.02104
       MURPTR 1   1   7   2       276.3093    4.9459   0.02083
       MURPTR 1   1   7   4        92.1714    3.3643   0.02069
       MURPTR 1   1   7   6        49.9057    3.3707   0.02087
       MURPTR 1   1   7   8        21.1713    3.9332   0.02104
       MURPTR 1   1   7  10        14.7876    4.9694   0.02175
       MURPTR 1   1   7  12         7.5810    4.1863   0.02291
       MURPTR 1   1   8   1       394.9089    6.2745   0.02118
       MURPTR 1   1   8   3       179.0652    5.0791   0.02100
       MURPTR 1   1   8   5        96.3248    4.0499   0.02094
       MURPTR 1   1   8   7        51.3403    4.2347   0.02123
       MURPTR 1   1   8   9        21.9517    4.4988   0.02160
       MURPTR 1   1   8  11         1.5731    4.3633   0.02247
       MURPTR 1   1   8  13         3.5939    4.1458   0.02402
       MURPTR 1   1   9   0        41.3402    3.3062   0.02147
       MURPTR 1   1   9   2        26.8072    2.9208   0.02134
       MURPTR 1   1   9   4        13.6484    2.0308   0.02115
       MURPTR 1   1   9   6        10.3288    2.6038   0.02127
       MURPTR 1   1   9   8         6.4968    3.3684   0.02163
       MURPTR 1   1   9  10         4.5555    4.1300   0.02225
       MURPTR 1   1   9  12         1.6282    4.0597   0.02345
       MURPTR 1   1  10   1      3186.1567   36.5505   0.02167
       MURPTR 1   1  10   3      2580.4016   30.8600   0.02154
       MURPTR 1   1  10   5      1840.7024   24.4868   0.02139
       MURPTR 1   1  10   7      1201.9226   18.3075   0.02170
       MURPTR 1   1  10   9       771.2690   14.3684   0.02215
       MURPTR 1   1  10  11       438.0754   11.1109   0.02303
       MURPTR 1   1  10  13       236.1898    7.9150   0.02454
       MURPTR 1   1  11   0      2118.4624   25.6347   0.02174
       MURPTR 1   1  11   2      1699.8479   21.4656   0.02178
       MURPTR 1   1  11   4      1140.3757   16.0895   0.02172
       MURPTR 1   1  11   6       795.6653   13.1954   0.02175
       MURPTR 1   1  11   8       505.9880   10.6866   0.02217
       MURPTR 1   1  11  10       347.9304   11.3455   0.02278
       MURPTR 1   1  11  12       178.1119    7.1525   0.02396
       MURPTR 1   1  12   1       276.6965    5.7966   0.02192
       MURPTR 1   1  12   3       245.7432    5.7794   0.02200
       MURPTR 1   1  12   5       202.2168    5.7154   0.02201
       MURPTR 1   1  12   7       149.7912    5.7144   0.02229
       MURPTR 1   1  12   9        91.8948    5.3768   0.02269
       MURPTR 1   1  12  11        51.6845    4.6684   0.02357
       MURPTR 1   1  13   0       265.7070    5.9000   0.02188
       MURPTR 1   1  13   2       241.5432    5.6122   0.02207
       MURPTR 1   1  13   4       187.3868    5.2394   0.02218
       MURPTR 1   1  13   6       119.4907    5.0617   0.02236
       MURPTR 1   1  13   8        66.1867    4.4108   0.02277
       MURPTR 1   1  13  10        39.3623    4.4956   0.02337
       MURPTR 1   1  13  12        17.0464    3.8380   0.02457
       MURPTR 1   1  14   1        19.7030    2.4744   0.02213
       MURPTR 1   1  14   3        28.2752    4.8744   0.02232
       MURPTR 1   1  14   5        18.5176    3.2098   0.02245
       MURPTR 1   1  14   7        15.7230    3.4134   0.02278
       MURPTR 1   1  14   9        12.0014    3.3262   0.02321
       MURPTR 1   1  14  11         4.4463    3.4662   0.02412
       MURPTR 1   1  15   0        60.2288    3.4410   0.02206
       MURPTR 1   1  15   2        55.1426    3.1700   0.02235
       MURPTR 1   1  15   4        44.9259    3.5252   0.02255
       MURPTR 1   1  15   6        32.2521    3.5098   0.02277
       MURPTR 1   1  15   8        17.8870    3.4602   0.02306
       MURPTR 1   1  15  10        16.8689    3.8282   0.02376
       MURPTR 1   1  15  12         4.1029    3.7235   0.02497
       MURPTR 1   1  16   1        33.0890    3.1872   0.02242
       MURPTR 1   1  16   3        29.0889    3.2087   0.02271
       MURPTR 1   1  16   5        24.0072    3.4295   0.02286
       MURPTR 1   1  16   7        14.4616    3.5078   0.02301
       MURPTR 1   1  16   9         8.2696    3.5505   0.02352
       MURPTR 1   1  16  11         5.7188    3.3693   0.02448
       MURPTR 1   1  17   0        93.7057    4.1939   0.02234
       MURPTR 1   1  17   2        86.5312    4.2121   0.02273
       MURPTR 1   1  17   4        70.7563    4.2308   0.02300
       MURPTR 1   1  17   6        46.7135    4.1331   0.02307
       MURPTR 1   1  17   8        31.1586    3.8308   0.02334
       MURPTR 1   1  17  10        10.6178    3.4919   0.02415
       MURPTR 1   1  18   1       139.2661    5.1271   0.02283
       MURPTR 1   1  18   3       113.7689    4.9916   0.02318
       MURPTR 1   1  18   5        82.3902    4.6654   0.02317
       MURPTR 1   1  18   7        50.7231    4.3094   0.02326
       MURPTR 1   1  18   9        28.4913    4.0676   0.02389
       MURPTR 1   1  18  11         8.8966    3.3886   0.02486
       MURPTR 1   1  19   0       100.4807    4.7553   0.02275
       MURPTR 1   1  19   2        96.5480    4.6804   0.02318
       MURPTR 1   1  19   4        83.4135    4.5417   0.02332
       MURPTR 1   1  19   6        57.0393    4.3496   0.02333
       MURPTR 1   1  19   8        38.9163    4.2019   0.02370
       MURPTR 1   1  19  10        24.3886    3.7688   0.02451
       MURPTR 1   1  20   1        28.1525    3.4757   0.02322
       MURPTR 1   1  20   3        30.0169    3.5797   0.02344
       MURPTR 1   1  20   5        21.3163    3.5416   0.02344
       MURPTR 1   1  20   7        22.1127    3.8814   0.02358
       MURPTR 1   1  20   9        17.3053    3.7108   0.02422
       MURPTR 1   1  21   0       506.3340   10.7793   0.02303
       MURPTR 1   1  21   2       505.1189   10.8638   0.02339
       MURPTR 1   1  21   4       415.1831    9.9252   0.02359
       MURPTR 1   1  21   6       284.6890    8.3862   0.02362
       MURPTR 1   1  21   8       218.1217    7.4888   0.02400
       MURPTR 1   1  21  10       121.0273    5.8654   0.02479
       MURPTR 1   1  22   1       543.0188   11.4891   0.02339
       MURPTR 1   1  22   3       461.4070   10.6207   0.02365
       MURPTR 1   1  22   5       381.3665    9.6856   0.02367
       MURPTR 1   1  22   7       255.7019    8.0822   0.02386
       MURPTR 1   1  22   9       161.4376    6.3942   0.02450
       MURPTR 1   1  23   0       149.5295    6.1202   0.02319
       MURPTR 1   1  23   2       143.3514    6.0505   0.02360
       MURPTR 1   1  23   4       120.2939    5.6937   0.02383
       MURPTR 1   1  23   6        89.6405    5.2365   0.02391
       MURPTR 1   1  23   8        65.5128    4.6956   0.02428
       MURPTR 1   1  24   1        36.4107    3.9653   0.02367
       MURPTR 1   1  24   3        32.3540    3.8162   0.02397
       MURPTR 1   1  24   5        32.6078    3.9853   0.02399
       MURPTR 1   1  24   7        26.0076    3.7565   0.02425
       MURPTR 1   1  25   0       259.2769    7.9834   0.02358
       MURPTR 1   1  25   2       243.7750    7.7920   0.02399
       MURPTR 1   1  25   4       195.6614    7.0802   0.02424
       MURPTR 1   1  25   6       147.9680    6.2384   0.02434
       MURPTR 1   1  26   1         9.6811    3.3449   0.02408
       MURPTR 1   1  26   3         7.6063    3.3264   0.02438
       MURPTR 1   1  26   5         5.1184    3.1666   0.02447
       MURPTR 1   1  26   7         2.3206    3.3282   0.02461
       MURPTR 1   1  27   0         0.6078    3.0591   0.02387
       MURPTR 1   1  27   2         3.1770    3.0004   0.02438
       MURPTR 1   1  27   4         3.6089    3.0462   0.02461
       MURPTR 2   1  27   6        -4.8753    2.9485   0.02432
       MURPTR 1   1  28   1        14.9560    3.4632   0.02399
       MURPTR 1   1  28   3        10.4658    3.2974   0.02425
       MURPTR 1   1  28   5        10.8502    3.4069   0.02409
       MURPTR 1   1  29   0        65.4474    4.4751   0.02322
       MURPTR 1   1  29   2        61.0680    4.3456   0.02376
       MURPTR 1   1  30   1       114.0364    5.4725   0.02331
       MURPTR 1   2   0   0      7446.3477   67.3166   0.02099
       MURPTR 1   2   0   2      5233.5664   50.2286   0.02205
       MURPTR 1   2   0   4      1934.7168   22.9530   0.02275
       MURPTR 1   2   0   6       753.5017   12.0554   0.02322
       MURPTR 1   2   0   8       410.3364   10.9989   0.02364
       MURPTR 1   2   0  10       248.6860    7.7747   0.02425
       MURPTR 1   2   0  12       136.8436    6.8373   0.02522
       MURPTR 1   2   0  14        69.8201    5.7583   0.02673
       MURPTR 1   2   1   1      1039.8464   11.1501   0.01946
       MURPTR 1   2   1   3       572.4993    7.7743   0.02016
       MURPTR 1   2   1   5       237.7989    5.2106   0.02097
       MURPTR 1   2   1   7       122.9285    4.8484   0.02174
       MURPTR 1   2   1   9        82.1071    5.0935   0.02251
       MURPTR 1   2   1  11        46.9297    4.6592   0.02357
       MURPTR 1   2   1  13        26.0125    4.5223   0.02510
       MURPTR 1   2   2   0      1821.4207   18.2313   0.01969
       MURPTR 1   2   2   2      1362.8323   15.6371   0.01973
       MURPTR 1   2   2   4       542.5469    8.3140   0.01967
       MURPTR 1   2   2   6       167.0109    5.7214   0.02015
       MURPTR 1   2   2   8        75.9475    7.6984   0.02090
       MURPTR 1   2   2  10        41.1740    4.7561   0.02196
       MURPTR 1   2   2  12        17.5516    4.6678   0.02337
       MURPTR 1   2   2  14        12.3749    4.8972   0.02522
       MURPTR 1   2   3   1       541.1665    6.5741   0.01999
       MURPTR 1   2   3   3        34.3095    1.9685   0.01999
       MURPTR 1   2   3   5        18.6438    3.2013   0.01996
       MURPTR 1   2   3   7        23.4949    3.5507   0.02019
       MURPTR 1   2   3   9         8.3782    3.4340   0.02081
       MURPTR 1   2   3  11         3.2491    3.8920   0.02198
       MURPTR 1   2   3  13         1.1236    3.9453   0.02374
       MURPTR 1   2   4   0     10069.3555   92.7799   0.01997
       MURPTR 1   2   4   2      6439.9922   62.0646   0.02004
       MURPTR 1   2   4   4      2584.9136   30.0946   0.02016
       MURPTR 1   2   4   6      1207.0005   17.1918   0.02030
       MURPTR 1   2   4   8       622.8386   11.3276   0.02067
       MURPTR 1   2   4  10       331.5344    9.1705   0.02134
       MURPTR 1   2   4  12       165.5016    7.2173   0.02269
       MURPTR 1   2   5   1      7669.7266   72.9622   0.02017
       MURPTR 1   2   5   3      3964.3472   41.9593   0.02025
       MURPTR 1   2   5   5      1553.9443   20.7304   0.02014
       MURPTR 1   2   5   7       752.3816   12.7359   0.02055
       MURPTR 1   2   5   9       396.2361    9.4391   0.02109
       MURPTR 1   2   5  11       219.2993    7.4955   0.02226
       MURPTR 1   2   5  13        98.9503    5.8813   0.02401
       MURPTR 1   2   6   0      1069.9170   12.5518   0.02030
       MURPTR 1   2   6   2       873.4802   11.2730   0.02040
       MURPTR 1   2   6   4       415.0354    7.5043   0.02035
       MURPTR 1   2   6   6       165.5596    5.1161   0.02038
       MURPTR 1   2   6   8        76.3742    4.5525   0.02060
       MURPTR 1   2   6  10        43.9765    5.2648   0.02164
       MURPTR 1   2   6  12        21.7551    4.2754   0.02300
       MURPTR 1   2   7   1      2302.1216   26.3535   0.02046
       MURPTR 1   2   7   3      1099.8125   14.6029   0.02067
       MURPTR 1   2   7   5       521.6809    8.9257   0.02053
       MURPTR 1   2   7   7       271.7485    7.9062   0.02068
       MURPTR 1   2   7   9       144.6212    6.7069   0.02105
       MURPTR 1   2   7  11        82.8394    5.5639   0.02205
       MURPTR 1   2   7  13        44.9180    5.0304   0.02387
       MURPTR 1   2   8   0      1408.8940   17.1396   0.02070
       MURPTR 1   2   8   2      1176.2371   15.0947   0.02071
       MURPTR 1   2   8   4       679.5500   10.2403   0.02089
       MURPTR 1   2   8   6       362.2888    7.5483   0.02080
       MURPTR 1   2   8   8       189.0363    6.4119   0.02102
       MURPTR 1   2   8  10        92.9616    6.2230   0.02168
       MURPTR 1   2   8  12        46.8269    4.8605   0.02297
       MURPTR 1   2   9   1       178.9767    4.6144   0.02088
       MURPTR 1   2   9   3        92.0625    3.3707   0.02103
       MURPTR 1   2   9   5        84.9662    4.2115   0.02111
       MURPTR 1   2   9   7        71.2661    4.1302   0.02111
       MURPTR 1   2   9   9        46.9144    4.3493   0.02157
       MURPTR 1   2   9  11        25.2377    4.6837   0.02241
       MURPTR 1   2   9  13        18.4828    4.3174   0.02409
       MURPTR 1   2  10   0       192.0475    4.6918   0.02117
       MURPTR 1   2  10   2       129.9096    3.8422   0.02115
       MURPTR 1   2  10   4        68.4297    3.5627   0.02131
       MURPTR 1   2  10   6        37.7725    3.3861   0.02135
       MURPTR 1   2  10   8        19.5519    3.5342   0.02155
       MURPTR 1   2  10  10        12.2765    3.7418   0.02223
       MURPTR 1   2  10  12         1.4865    3.9323   0.02340
       MURPTR 1   2  11   1       264.5181    5.4534   0.02143
       MURPTR 1   2  11   3       212.5050    5.1808   0.02151
       MURPTR 1   2  11   5       139.3124    4.6254   0.02159
       MURPTR 1   2  11   7        80.9054    4.5674   0.02164
       MURPTR 1   2  11   9        44.4081    4.4542   0.02210
       MURPTR 1   2  11  11        15.2438    4.2156   0.02298
       MURPTR 1   2  11  13        15.8071    4.8564   0.02454
       MURPTR 1   2  12   0      1049.2295   14.4427   0.02157
       MURPTR 1   2  12   2       894.2688   12.9354   0.02174
       MURPTR 1   2  12   4       670.5310   10.9798   0.02187
       MURPTR 1   2  12   6       482.4939    9.6826   0.02184
       MURPTR 1   2  12   8       305.1763    8.1612   0.02205
       MURPTR 1   2  12  10       180.2644    6.9363   0.02275
       MURPTR 1   2  12  12       118.8083    6.0005   0.02389
       MURPTR 1   2  13   1       178.8076    4.7714   0.02188
       MURPTR 1   2  13   3       131.0472    4.2512   0.02212
       MURPTR 1   2  13   5       103.0428    4.4236   0.02216
       MURPTR 1   2  13   7        75.6590    4.4649   0.02220
       MURPTR 1   2  13   9        47.9472    4.2417   0.02263
       MURPTR 1   2  13  11        30.5195    4.1046   0.02355
       MURPTR 1   2  14   0       535.5144    9.2997   0.02186
       MURPTR 1   2  14   2       479.0227    8.7903   0.02220
       MURPTR 1   2  14   4       363.4497    7.8131   0.02241
       MURPTR 1   2  14   6       247.6667    7.0525   0.02239
       MURPTR 1   2  14   8       168.8254    6.4008   0.02268
       MURPTR 1   2  14  10       106.6140    5.6142   0.02334
       MURPTR 1   2  14  12        61.0553    4.7025   0.02453
       MURPTR 1   2  15   1        28.5078    2.9061   0.02225
       MURPTR 1   2  15   3        19.9647    2.8063   0.02257
       MURPTR 1   2  15   5        16.0819    3.1802   0.02257
       MURPTR 1   2  15   7         4.4988    3.2467   0.02270
       MURPTR 1   2  15   9         4.5973    3.2432   0.02319
       MURPTR 1   2  15  11         3.5921    3.3382   0.02406
       MURPTR 1   2  16   0       431.4490    8.5989   0.02220
       MURPTR 1   2  16   2       407.8691    8.3556   0.02259
       MURPTR 1   2  16   4       342.3672    8.0410   0.02268
       MURPTR 1   2  16   6       243.8661    7.2662   0.02271
       MURPTR 1   2  16   8       160.8160    6.3845   0.02302
       MURPTR 1   2  16  10        92.2274    5.3017   0.02373
       MURPTR 1   2  17   1       758.6379   12.8352   0.02265
       MURPTR 1   2  17   3       624.4963   11.4743   0.02287
       MURPTR 1   2  17   5       489.3303   10.3946   0.02281
       MURPTR 1   2  17   7       327.2534    8.7416   0.02297
       MURPTR 1   2  17   9       190.3980    7.0538   0.02349
       MURPTR 1   2  17  11       114.7409    5.5960   0.02441
       MURPTR 1   2  18   0       551.3835   10.5559   0.02258
       MURPTR 1   2  18   2       508.8635   10.1773   0.02286
       MURPTR 1   2  18   4       390.8806    9.0233   0.02294
       MURPTR 1   2  18   6       287.9819    8.1671   0.02301
       MURPTR 1   2  18   8       190.4450    7.0897   0.02332
       MURPTR 1   2  18  10       113.8881    5.7686   0.02407
       MURPTR 1   2  19   1       213.3465    6.4889   0.02291
       MURPTR 1   2  19   3       174.2389    6.0448   0.02311
       MURPTR 1   2  19   5       143.7838    5.8439   0.02309
       MURPTR 1   2  19   7       100.6481    5.2941   0.02326
       MURPTR 1   2  19   9        59.7168    4.6103   0.02383
       MURPTR 1   2  20   0         5.9222    2.9364   0.02276
       MURPTR 1   2  20   2         9.9645    2.9810   0.02309
       MURPTR 1   2  20   4         4.5035    2.9805   0.02325
       MURPTR 1   2  20   6         3.3106    3.0609   0.02332
       MURPTR 1   2  20   8         9.9784    3.5970   0.02365
       MURPTR 1   2  20  10         5.5960    3.2712   0.02445
       MURPTR 1   2  21   1        96.3355    4.8476   0.02311
       MURPTR 1   2  21   3        75.8538    4.5976   0.02336
       MURPTR 1   2  21   5        59.3149    4.3945   0.02342
       MURPTR 1   2  21   7        46.5882    4.3798   0.02355
       MURPTR 1   2  21   9        23.0312    3.7421   0.02414
       MURPTR 1   2  22   0        87.2424    4.8019   0.02291
       MURPTR 1   2  22   2        76.5543    4.6504   0.02332
       MURPTR 1   2  22   4        65.5388    4.5657   0.02357
       MURPTR 1   2  22   6        33.8658    3.9639   0.02358
       MURPTR 1   2  22   8        25.0413    3.8671   0.02390
       MURPTR 1   2  23   1       535.0801   11.6335   0.02334
       MURPTR 1   2  23   3       474.9309   10.9508   0.02361
       MURPTR 1   2  23   5       348.8440    9.3157   0.02362
       MURPTR 1   2  23   7       257.5181    7.9987   0.02379
       MURPTR 1   2  23   9       162.5852    6.5263   0.02453
       MURPTR 1   2  24   0       328.3503    8.9490   0.02310
       MURPTR 1   2  24   2       319.3062    8.8503   0.02354
       MURPTR 1   2  24   4       282.6545    8.3877   0.02377
       MURPTR 1   2  24   6       206.1070    7.2321   0.02383
       MURPTR 1   2  24   8       149.8661    6.1387   0.02431
       MURPTR 2   2  25   1        -2.7231    2.9038   0.02358
       MURPTR 1   2  25   3         0.1118    3.0351   0.02387
       MURPTR 2   2  25   5        -4.9090    2.8108   0.02393
       MURPTR 2   2  25   7        -0.1558    2.9030   0.02429
       MURPTR 1   2  26   0       218.9522    7.4707   0.02342
       MURPTR 1   2  26   2       203.4415    7.2252   0.02389
       MURPTR 1   2  26   4       191.7041    6.9475   0.02419
       MURPTR 1   2  26   6       150.0191    6.1371   0.02438
       MURPTR 1   2  27   1        19.6800    3.5827   0.02399
       MURPTR 1   2  27   3        18.5647    3.5277   0.02434
       MURPTR 1   2  27   5        14.8032    3.3285   0.02451
       MURPTR 1   2  28   0         3.1784    3.0265   0.02372
       MURPTR 2   2  28   2        -0.0125    3.0287   0.02432
       MURPTR 2   2  28   4        -2.2133    2.8233   0.02448
       MURPTR 1   2  29   1        46.1804    4.0506   0.02385
       MURPTR 1   2  29   3        39.9762    3.9642   0.02409
       MURPTR 1   2  30   0        70.6563    4.6425   0.02302
       MURPTR 1   3   1   0      1588.4744   16.3117   0.01942
       MURPTR 1   3   1   2      1045.1804   11.9108   0.02014
       MURPTR 1   3   1   4       357.5684    6.4896   0.02081
       MURPTR 1   3   1   6       117.7344    5.2068   0.02150
       MURPTR 1   3   1   8        42.7277    7.1553   0.02211
       MURPTR 1   3   1  10        20.9373    4.3845   0.02295
       MURPTR 1   3   1  12         9.0121    4.4369   0.02425
       MURPTR 1   3   1  14         2.9449    4.7075   0.02609
       MURPTR 1   3   2   1      1516.2734   16.0875   0.01949
       MURPTR 1   3   2   3       273.6704    4.6513   0.01970
       MURPTR 1   3   2   5       122.9366    4.3197   0.02011
       MURPTR 1   3   2   7        83.6788    4.3627   0.02075
       MURPTR 1   3   2   9        33.7481    3.9459   0.02160
       MURPTR 1   3   2  11        11.9185    4.0878   0.02277
       MURPTR 1   3   2  13         6.5590    4.0689   0.02433
       MURPTR 1   3   3   0      4610.5078   44.2769   0.01964
       MURPTR 1   3   3   2      2997.8096   30.7299   0.02000
       MURPTR 1   3   3   4      1118.6335   14.7715   0.01982
       MURPTR 1   3   3   6       469.1289    8.9464   0.02008
       MURPTR 1   3   3   8       234.8793    6.7578   0.02057
       MURPTR 1   3   3  10       133.9616    6.4513   0.02150
       MURPTR 1   3   3  12        77.1636    5.8564   0.02299
       MURPTR 1   3   4   1      2481.9631   25.6852   0.01987
       MURPTR 1   3   4   3       736.5857    9.9484   0.01998
       MURPTR 1   3   4   5       286.3938    6.6243   0.02020
       MURPTR 1   3   4   7       128.8753    5.2229   0.02038
       MURPTR 1   3   4   9        62.5030    4.6924   0.02094
       MURPTR 1   3   4  11        25.4547    4.0246   0.02200
       MURPTR 1   3   4  13        10.8772    4.2293   0.02381
       MURPTR 1   3   5   0      4159.5352   41.4539   0.01993
       MURPTR 1   3   5   2      2798.6624   31.2374   0.01999
       MURPTR 1   3   5   4      1228.6094   16.1281   0.02003
       MURPTR 1   3   5   6       581.2800   10.1311   0.02027
       MURPTR 1   3   5   8       312.7390    7.9722   0.02083
       MURPTR 1   3   5  10       167.9011    7.1144   0.02167
       MURPTR 1   3   5  12        91.3235    5.8288   0.02301
       MURPTR 1   3   6   1       236.6326    4.1273   0.02016
       MURPTR 1   3   6   3        58.3617    4.6200   0.02020
       MURPTR 1   3   6   5         1.9808    1.9697   0.02006
       MURPTR 1   3   6   7         7.8496    3.7204   0.02043
       MURPTR 1   3   6   9         2.9607    4.4989   0.02112
       MURPTR 2   3   6  11        -0.4830    3.6348   0.02222
       MURPTR 1   3   6  13         3.0296    3.9998   0.02415
       MURPTR 1   3   7   0      5590.7461   59.8079   0.02040
       MURPTR 1   3   7   2      4087.7410   45.1363   0.02037
       MURPTR 1   3   7   4      2091.3665   25.4676   0.02032
       MURPTR 1   3   7   6      1085.9407   15.9992   0.02032
       MURPTR 1   3   7   8       630.4436   11.8977   0.02058
       MURPTR 1   3   7  10       351.1013    9.8230   0.02149
       MURPTR 1   3   7  12       194.4718    7.5157   0.02300
       MURPTR 1   3   8   1       321.1028    5.8138   0.02068
       MURPTR 1   3   8   3       291.7502    6.1496   0.02059
       MURPTR 1   3   8   5       137.5661    5.1488   0.02049
       MURPTR 1   3   8   7        70.3188    4.6152   0.02061
       MURPTR 1   3   8   9        41.8022    4.4267   0.02107
       MURPTR 1   3   8  11        21.2301    4.8111   0.02206
       MURPTR 1   3   8  13        14.6666    4.4413   0.02386
       MURPTR 1   3   9   0        65.5199    3.6231   0.02075
       MURPTR 1   3   9   2        45.8043    2.4209   0.02089
       MURPTR 1   3   9   4        25.7778    2.5659   0.02076
       MURPTR 1   3   9   6        16.7439    2.7486   0.02078
       MURPTR 1   3   9   8         8.8539    3.1756   0.02096
       MURPTR 1   3   9  10         1.4988    3.5469   0.02168
       MURPTR 1   3   9  12         3.7873    3.8531   0.02299
       MURPTR 1   3  10   1        57.6089    2.6269   0.02106
       MURPTR 1   3  10   3        19.3408    2.3075   0.02111
       MURPTR 1   3  10   5        12.5092    2.9194   0.02101
       MURPTR 1   3  10   7         9.5920    3.2036   0.02109
       MURPTR 1   3  10   9         6.0108    3.5412   0.02151
       MURPTR 1   3  10  11         6.6550    4.0277   0.02245
       MURPTR 1   3  10  13         7.7265    4.6623   0.02417
       MURPTR 1   3  11   0        87.2729    3.3851   0.02119
       MURPTR 1   3  11   2        66.5216    3.1965   0.02134
       MURPTR 1   3  11   4        32.4168    3.3005   0.02126
       MURPTR 1   3  11   6        12.3920    2.9173   0.02128
       MURPTR 1   3  11   8         4.1932    3.1714   0.02152
       MURPTR 1   3  11  10         1.6642    3.1727   0.02218
       MURPTR 2   3  11  12        -2.6433    3.5789   0.02347
       MURPTR 1   3  12   1        96.8764    3.6754   0.02158
       MURPTR 1   3  12   3        93.2716    3.6840   0.02158
       MURPTR 1   3  12   5        70.7114    3.9754   0.02147
       MURPTR 1   3  12   7        50.3450    3.9911   0.02162
       MURPTR 1   3  12   9        28.9317    3.7258   0.02205
       MURPTR 1   3  12  11        22.9883    4.0567   0.02296
       MURPTR 1   3  13   0       189.3027    4.9056   0.02173
       MURPTR 1   3  13   2       163.0363    4.6390   0.02189
       MURPTR 1   3  13   4       126.1438    4.5058   0.02178
       MURPTR 1   3  13   6        76.8677    4.3519   0.02175
       MURPTR 1   3  13   8        40.8379    3.9706   0.02203
       MURPTR 1   3  13  10        21.0786    3.8300   0.02269
       MURPTR 1   3  13  12        10.9748    3.6563   0.02396
       MURPTR 1   3  14   1       263.2898    5.9941   0.02209
       MURPTR 1   3  14   3       229.7595    5.8235   0.02215
       MURPTR 1   3  14   5       146.7946    5.3834   0.02204
       MURPTR 1   3  14   7        90.9415    4.9929   0.02216
       MURPTR 1   3  14   9        49.6283    4.2159   0.02259
       MURPTR 1   3  14  11        19.1878    3.9045   0.02353
       MURPTR 1   3  15   0      1186.5732   17.2080   0.02209
       MURPTR 1   3  15   2      1049.9490   15.8116   0.02228
       MURPTR 1   3  15   4       854.6260   14.0643   0.02230
       MURPTR 1   3  15   6       605.2881   11.7896   0.02234
       MURPTR 1   3  15   8       399.9548    9.8249   0.02266
       MURPTR 1   3  15  10       246.4529    8.0285   0.02329
       MURPTR 1   3  15  12       132.1839    6.2201   0.02459
       MURPTR 1   3  16   1       301.2959    7.0099   0.02236
       MURPTR 1   3  16   3       244.9330    6.5030   0.02250
       MURPTR 1   3  16   5       167.4956    5.8914   0.02250
       MURPTR 1   3  16   7       100.7458    5.2567   0.02268
       MURPTR 1   3  16   9        59.5792    4.6847   0.02312
       MURPTR 1   3  16  11        26.8940    3.8249   0.02403
       MURPTR 1   3  17   0         5.7514    2.7538   0.02227
       MURPTR 1   3  17   2         5.9574    2.6124   0.02252
       MURPTR 1   3  17   4         5.1166    2.9292   0.02260
       MURPTR 1   3  17   6         4.1754    3.1080   0.02270
       MURPTR 1   3  17   8         2.7732    3.1477   0.02298
       MURPTR 2   3  17  10        -0.2662    3.1281   0.02366
       MURPTR 1   3  18   1         2.1661    2.6728   0.02257
       MURPTR 1   3  18   3         4.2871    2.9114   0.02277
       MURPTR 2   3  18   5        -3.3682    2.8161   0.02277
       MURPTR 2   3  18   7        -0.7521    2.9916   0.02294
       MURPTR 1   3  18   9         0.2507    3.2966   0.02341
       MURPTR 2   3  18  11        -1.5041    3.3059   0.02445
       MURPTR 1   3  19   0       250.9151    7.0090   0.02243
       MURPTR 1   3  19   2       250.2105    6.9976   0.02276
       MURPTR 1   3  19   4       182.7015    6.3223   0.02290
       MURPTR 1   3  19   6       144.6872    6.0696   0.02298
       MURPTR 1   3  19   8        93.2437    5.3018   0.02324
       MURPTR 1   3  19  10        66.6386    4.6591   0.02407
       MURPTR 1   3  20   1        22.5598    3.3093   0.02281
       MURPTR 1   3  20   3        22.2729    3.3704   0.02306
       MURPTR 1   3  20   5        21.5139    3.5731   0.02306
       MURPTR 1   3  20   7        11.6510    3.5957   0.02318
       MURPTR 1   3  20   9         8.3968    3.4664   0.02378
       MURPTR 1   3  21   0         5.2565    2.9740   0.02264
       MURPTR 1   3  21   2         8.1920    3.0868   0.02304
       MURPTR 1   3  21   4         5.1895    3.1707   0.02321
       MURPTR 1   3  21   6         5.9781    3.2475   0.02325
       MURPTR 1   3  21   8         2.1781    3.2421   0.02361
       MURPTR 2   3  21  10        -1.3999    3.4883   0.02449
       MURPTR 1   3  22   1       347.5388    8.9010   0.02306
       MURPTR 1   3  22   3       314.7148    8.6159   0.02330
       MURPTR 1   3  22   5       266.0520    8.0775   0.02334
       MURPTR 1   3  22   7       209.2959    7.3885   0.02350
       MURPTR 1   3  22   9       140.1969    6.0045   0.02417
       MURPTR 1   3  23   0        43.9013    4.0801   0.02280
       MURPTR 1   3  23   2        27.0698    3.7400   0.02324
       MURPTR 1   3  23   4        31.0396    3.8361   0.02347
       MURPTR 1   3  23   6        18.1534    3.6363   0.02352
       MURPTR 1   3  23   8        13.9697    3.5439   0.02391
       MURPTR 1   3  24   1        24.0260    3.6294   0.02322
       MURPTR 1   3  24   3        22.8650    3.6244   0.02350
       MURPTR 1   3  24   5        10.4997    3.3934   0.02356
       MURPTR 1   3  24   7        12.8229    3.4412   0.02382
       MURPTR 2   3  25   0        -3.9721    2.8486   0.02293
       MURPTR 2   3  25   2        -0.0593    2.9998   0.02343
       MURPTR 2   3  25   4        -1.3538    3.0053   0.02373
       MURPTR 1   3  25   6         0.6945    2.9928   0.02385
       MURPTR 1   3  26   1       152.6836    6.3863   0.02350
       MURPTR 1   3  26   3       134.1313    6.0173   0.02384
       MURPTR 1   3  26   5       102.4776    5.3256   0.02398
       MURPTR 1   3  26   7        72.9537    4.7779   0.02441
       MURPTR 1   3  27   0       142.0352    6.1333   0.02332
       MURPTR 1   3  27   2       147.4447    6.2170   0.02388
       MURPTR 1   3  27   4       120.0623    5.6811   0.02425
       MURPTR 1   3  27   6        91.1480    5.0489   0.02448
       MURPTR 1   3  28   1        67.8088    4.6124   0.02400
       MURPTR 1   3  28   3        70.8890    4.6370   0.02438
       MURPTR 1   3  28   5        46.4870    4.1576   0.02454
       MURPTR 1   3  29   0        64.6526    4.4672   0.02353
       MURPTR 1   3  29   2        53.5428    4.2135   0.02417
       MURPTR 1   4   0   0      2613.0815   26.1228   0.02103
       MURPTR 1   4   0   2      2266.7087   23.8327   0.02165
       MURPTR 1   4   0   4      1012.6384   13.7050   0.02224
       MURPTR 1   4   0   6       364.4275    7.7889   0.02273
       MURPTR 1   4   0   8       175.3376    6.6679   0.02320
       MURPTR 1   4   0  10       109.7722    6.0715   0.02392
       MURPTR 1   4   0  12        56.2642    5.4021   0.02494
       MURPTR 1   4   0  14        38.5729    5.2059   0.02658
       MURPTR 1   4   1   1       251.7129    3.6431   0.02001
       MURPTR 1   4   1   3        28.6490    1.9487   0.02069
       MURPTR 1   4   1   5         9.7287    4.1650   0.02129
       MURPTR 1   4   1   7         5.6453    3.3179   0.02182
       MURPTR 1   4   1   9         1.1464    3.1101   0.02248
       MURPTR 2   4   1  11        -2.1750    3.7148   0.02357
       MURPTR 1   4   1  13         1.9996    3.9288   0.02516
       MURPTR 1   4   2   0       309.6626    4.2553   0.01937
       MURPTR 1   4   2   2       265.0388    4.2791   0.01977
       MURPTR 1   4   2   4       128.4531    4.6573   0.02009
       MURPTR 1   4   2   6        55.1117    4.4047   0.02067
       MURPTR 1   4   2   8        26.5012    3.1733   0.02135
       MURPTR 1   4   2  10        12.5951    4.5407   0.02229
       MURPTR 1   4   2  12         4.4699    4.3718   0.02359
       MURPTR 1   4   3   1       171.9439    2.9771   0.01970
       MURPTR 1   4   3   3         2.6988    1.8594   0.01981
       MURPTR 2   4   3   5        -0.0196    3.0126   0.02000
       MURPTR 1   4   3   7         1.8846    3.5634   0.02046
       MURPTR 1   4   3   9         1.5689    3.5967   0.02120
       MURPTR 1   4   3  11         2.8292    3.3774   0.02240
       MURPTR 1   4   3  13         0.9428    3.9697   0.02411
       MURPTR 1   4   4   0       309.1306    4.5318   0.01962
       MURPTR 1   4   4   2       219.6734    3.9528   0.01989
       MURPTR 1   4   4   4        64.2680    3.9682   0.02007
       MURPTR 1   4   4   6        11.0394    3.5175   0.02024
       MURPTR 2   4   4   8        -2.2039    3.7100   0.02065
       MURPTR 1   4   4  10         2.1375    4.5364   0.02153
       MURPTR 1   4   4  12         2.0321    4.0879   0.02301
       MURPTR 1   4   5   1      3434.7473   37.4907   0.01972
       MURPTR 1   4   5   3      1716.2161   20.7735   0.02003
       MURPTR 1   4   5   5       861.4407   12.6134   0.02009
       MURPTR 1   4   5   7       519.0247   10.0655   0.02063
       MURPTR 1   4   5   9       311.1943    8.5808   0.02122
       MURPTR 1   4   5  11       180.3366    7.0166   0.02225
       MURPTR 1   4   5  13        92.4884    5.6965   0.02411
       MURPTR 1   4   6   0       511.6987    7.2087   0.01985
       MURPTR 1   4   6   2       285.0791    5.0970   0.01988
       MURPTR 1   4   6   4       135.3917    3.8369   0.01994
       MURPTR 1   4   6   6        88.9023    4.0153   0.02032
       MURPTR 1   4   6   8        54.8615    4.2867   0.02074
       MURPTR 1   4   6  10        25.9693    5.2229   0.02170
       MURPTR 1   4   6  12         7.9916    4.2382   0.02331
       MURPTR 1   4   7   1       739.6516   10.0216   0.02010
       MURPTR 1   4   7   3       513.2327    8.4731   0.02012
       MURPTR 1   4   7   5       226.4249    5.6592   0.02003
       MURPTR 1   4   7   7       118.7825    6.6313   0.02034
       MURPTR 1   4   7   9        74.5487    5.1220   0.02108
       MURPTR 1   4   7  11        40.6915    5.1359   0.02231
       MURPTR 1   4   7  13        27.9651    4.6545   0.02418
       MURPTR 1   4   8   0        75.2782    3.5033   0.02023
       MURPTR 1   4   8   2        28.8328    3.0436   0.02031
       MURPTR 1   4   8   4         3.8595    1.7994   0.02023
       MURPTR 1   4   8   6         2.1814    2.4419   0.02032
       MURPTR 1   4   8   8         2.1239    3.4509   0.02060
       MURPTR 1   4   8  10         1.2604    3.6495   0.02144
       MURPTR 1   4   8  12         0.9811    4.0578   0.02289
       MURPTR 2   4   9   1        -0.5046    2.7240   0.02052
       MURPTR 1   4   9   3         4.0531    2.2524   0.02055
       MURPTR 2   4   9   5        -1.7670    2.1348   0.02042
       MURPTR 1   4   9   7         3.8014    2.9832   0.02058
       MURPTR 1   4   9   9         2.0789    3.5843   0.02111
       MURPTR 2   4   9  11        -2.8614    3.6867   0.02214
       MURPTR 1   4   9  13         4.4148    3.9247   0.02396
       MURPTR 1   4  10   0       314.1233    5.8935   0.02071
       MURPTR 1   4  10   2       226.1589    5.1978   0.02076
       MURPTR 1   4  10   4       112.8515    4.7539   0.02072
       MURPTR 1   4  10   6        54.8945    3.5938   0.02071
       MURPTR 1   4  10   8        24.0247    3.5739   0.02096
       MURPTR 1   4  10  10        12.0910    3.7084   0.02174
       MURPTR 1   4  10  12         6.2801    4.1615   0.02309
       MURPTR 1   4  11   1        17.6117    2.6925   0.02097
       MURPTR 1   4  11   3        19.3753    2.5130   0.02102
       MURPTR 1   4  11   5        16.4009    2.7215   0.02097
       MURPTR 1   4  11   7         5.2556    3.3289   0.02103
       MURPTR 1   4  11   9         4.1147    3.1614   0.02154
       MURPTR 1   4  11  11         2.2582    3.8361   0.02251
       MURPTR 2   4  11  13        -5.7004    4.4028   0.02431
       MURPTR 1   4  12   0       623.1917    9.8926   0.02113
       MURPTR 1   4  12   2       535.0686    8.9797   0.02120
       MURPTR 1   4  12   4       402.4651    7.9399   0.02121
       MURPTR 1   4  12   6       273.2512    7.1576   0.02125
       MURPTR 1   4  12   8       192.9044    6.6694   0.02147
       MURPTR 1   4  12  10       121.6059    5.8599   0.02223
       MURPTR 1   4  12  12        71.4726    5.1525   0.02356
       MURPTR 1   4  13   1         3.0732    2.1727   0.02145
       MURPTR 1   4  13   3         2.3070    2.4239   0.02147
       MURPTR 1   4  13   5         2.0771    2.7975   0.02144
       MURPTR 1   4  13   7         7.1997    3.2299   0.02157
       MURPTR 1   4  13   9         3.9578    3.2059   0.02202
       MURPTR 1   4  13  11         2.5974    3.5093   0.02303
       MURPTR 1   4  14   0        54.1481    3.0527   0.02163
       MURPTR 1   4  14   2        42.7724    3.1646   0.02174
       MURPTR 1   4  14   4        28.8754    3.0071   0.02172
       MURPTR 1   4  14   6        13.3011    3.2859   0.02172
       MURPTR 1   4  14   8         7.5012    3.3083   0.02198
       MURPTR 1   4  14  10         4.5981    3.3935   0.02272
       MURPTR 1   4  14  12         2.8992    3.3630   0.02408
       MURPTR 1   4  15   1        60.3347    3.3108   0.02196
       MURPTR 1   4  15   3        50.2846    3.2480   0.02206
       MURPTR 1   4  15   5        29.7147    3.6069   0.02200
       MURPTR 1   4  15   7        17.4354    3.4112   0.02212
       MURPTR 1   4  15   9         7.4420    3.4626   0.02257
       MURPTR 1   4  15  11         7.3541    3.4987   0.02364
       MURPTR 1   4  16   0        81.6192    3.9010   0.02193
       MURPTR 1   4  16   2        80.2080    3.9816   0.02219
       MURPTR 1   4  16   4        66.5796    4.0492   0.02227
       MURPTR 1   4  16   6        50.0052    4.1855   0.02230
       MURPTR 1   4  16   8        27.4482    3.7457   0.02259
       MURPTR 1   4  16  10        11.3772    3.5130   0.02332
       MURPTR 1   4  17   1       661.1079   11.7529   0.02226
       MURPTR 1   4  17   3       572.5901   10.9522   0.02246
       MURPTR 1   4  17   5       447.5959    9.9279   0.02246
       MURPTR 1   4  17   7       311.9431    8.5667   0.02261
       MURPTR 1   4  17   9       212.5821    7.4422   0.02309
       MURPTR 1   4  17  11       121.8631    5.7287   0.02407
       MURPTR 1   4  18   0       246.3736    6.7327   0.02212
       MURPTR 1   4  18   2       218.4692    6.4706   0.02246
       MURPTR 1   4  18   4       188.4947    6.2604   0.02257
       MURPTR 1   4  18   6       126.1028    5.7019   0.02262
       MURPTR 1   4  18   8        87.6460    5.2270   0.02291
       MURPTR 1   4  18  10        52.8976    4.5190   0.02370
       MURPTR 1   4  19   1         0.3541    2.7138   0.02251
       MURPTR 2   4  19   3        -3.3601    2.6878   0.02272
       MURPTR 1   4  19   5         1.7073    2.9918   0.02270
       MURPTR 1   4  19   7         2.7478    3.2813   0.02287
       MURPTR 1   4  19   9         2.4900    3.1723   0.02343
       MURPTR 1   4  20   0         6.7163    2.9465   0.02233
       MURPTR 1   4  20   2         6.0101    2.9280   0.02270
       MURPTR 1   4  20   4         3.9011    2.9971   0.02283
       MURPTR 1   4  20   6         7.0454    3.2126   0.02290
       MURPTR 1   4  20   8         5.0717    3.3930   0.02324
       MURPTR 1   4  20  10         3.2964    3.1397   0.02414
       MURPTR 1   4  21   1         2.7143    2.9398   0.02274
       MURPTR 1   4  21   3         3.8325    2.9974   0.02297
       MURPTR 2   4  21   5        -2.1020    2.9050   0.02298
       MURPTR 1   4  21   7         3.7527    3.3874   0.02317
       MURPTR 1   4  21   9         4.2434    3.2646   0.02385
       MURPTR 1   4  22   0        77.6928    4.6773   0.02250
       MURPTR 1   4  22   2        70.3926    4.5731   0.02293
       MURPTR 1   4  22   4        59.0660    4.4029   0.02312
       MURPTR 1   4  22   6        42.3797    4.2117   0.02322
       MURPTR 1   4  22   8        32.1512    4.0343   0.02366
       MURPTR 2   4  23   1        -1.7172    3.0000   0.02293
       MURPTR 1   4  23   3         2.7197    3.0243   0.02320
       MURPTR 2   4  23   5        -2.1942    2.9715   0.02330
       MURPTR 2   4  23   7        -0.8072    2.9699   0.02353
       MURPTR 1   4  24   0       175.0876    6.6410   0.02263
       MURPTR 1   4  24   2       161.9883    6.4474   0.02314
       MURPTR 1   4  24   4       141.3228    6.1211   0.02345
       MURPTR 1   4  24   6       109.6695    5.4969   0.02354
       MURPTR 1   4  24   8        87.7935    5.0855   0.02397
       MURPTR 1   4  25   1        13.2265    3.3609   0.02314
       MURPTR 1   4  25   3         8.3202    3.3112   0.02346
       MURPTR 1   4  25   5        13.9753    3.3926   0.02357
       MURPTR 1   4  25   7         6.1151    3.1439   0.02388
       MURPTR 1   4  26   0        58.0979    4.5373   0.02284
       MURPTR 1   4  26   2        71.1070    4.8146   0.02342
       MURPTR 1   4  26   4        58.7295    4.4599   0.02375
       MURPTR 1   4  26   6        40.2115    3.9209   0.02394
       MURPTR 1   4  27   1        74.3107    4.7607   0.02351
       MURPTR 1   4  27   3        65.7820    4.6171   0.02388
       MURPTR 1   4  27   5        65.5749    4.4575   0.02410
       MURPTR 1   4  28   0       192.1690    6.9108   0.02331
       MURPTR 1   4  28   2       169.6020    6.5502   0.02395
       MURPTR 1   4  28   4       149.5435    6.0483   0.02438
       MURPTR 1   4  29   1        79.4732    4.7058   0.02405
       MURPTR 1   4  29   3        82.9928    4.9021   0.02447
       MURPTR 1   5   1   0       519.0388    6.5596   0.01992
       MURPTR 1   5   1   2       572.7590    7.7488   0.02058
       MURPTR 1   5   1   4       267.8542    6.0660   0.02115
       MURPTR 1   5   1   6        82.5312    4.6904   0.02167
       MURPTR 1   5   1   8        45.7142    3.8295   0.02215
       MURPTR 1   5   1  10        28.4702    4.9822   0.02302
       MURPTR 1   5   1  12        18.4084    4.6421   0.02435
       MURPTR 1   5   2   1        90.4327    2.1954   0.01964
       MURPTR 1   5   2   3        72.0508    2.7405   0.02013
       MURPTR 1   5   2   5         4.8854    2.3831   0.02060
       MURPTR 1   5   2   7         2.9993    3.9864   0.02120
       MURPTR 2   5   2   9        -2.2036    3.6908   0.02194
       MURPTR 2   5   2  11        -2.3565    3.2603   0.02299
       MURPTR 2   5   2  13        -0.8458    3.8579   0.02461
       MURPTR 1   5   3   0      1670.8018   18.2202   0.01951
       MURPTR 1   5   3   2      1002.5520   12.5206   0.01985
       MURPTR 1   5   3   4       303.9575    6.3589   0.01998
       MURPTR 1   5   3   6        77.8867    4.2819   0.02040
       MURPTR 1   5   3   8        13.3171    3.8529   0.02100
       MURPTR 1   5   3  10         8.6596    4.6137   0.02194
       MURPTR 1   5   3  12         0.6847    3.9622   0.02337
       MURPTR 1   5   4   1      1146.5242   13.9360   0.01976
       MURPTR 1   5   4   3       695.6995   10.0435   0.02003
       MURPTR 1   5   4   5       255.9684    5.7309   0.02014
       MURPTR 1   5   4   7       108.9844    5.1289   0.02052
       MURPTR 1   5   4   9        55.4722    5.0758   0.02121
       MURPTR 1   5   4  11        30.9363    4.2864   0.02237
       MURPTR 1   5   4  13        14.8718    4.1595   0.02426
       MURPTR 1   5   5   0        39.4147    1.8736   0.01950
       MURPTR 1   5   5   2         2.8284    1.9470   0.01990
       MURPTR 2   5   5   4        -0.0184    2.1216   0.02005
       MURPTR 1   5   5   6         0.7337    2.4861   0.02047
       MURPTR 1   5   5   8         0.3384    3.3205   0.02089
       MURPTR 1   5   5  10         1.9848    4.7556   0.02174
       MURPTR 1   5   5  12         3.4006    4.0853   0.02323
       MURPTR 1   5   6   1       761.7642   10.1772   0.01963
       MURPTR 1   5   6   3       357.5178    6.7941   0.01993
       MURPTR 1   5   6   5       153.6605    4.6508   0.02014
       MURPTR 1   5   6   7        84.5562    4.8590   0.02054
       MURPTR 1   5   6   9        40.2595    4.5250   0.02133
       MURPTR 1   5   6  11        22.1359    4.6554   0.02255
       MURPTR 1   5   6  13        11.4832    4.2904   0.02449
       MURPTR 1   5   7   0        57.7238    2.8574   0.01970
       MURPTR 1   5   7   2        94.6901    4.3294   0.01984
       MURPTR 1   5   7   4        75.9258    3.0438   0.01989
       MURPTR 1   5   7   6        22.3763    2.7795   0.02020
       MURPTR 1   5   7   8         6.8411    3.4408   0.02081
       MURPTR 1   5   7  10         1.9955    4.2634   0.02174
       MURPTR 2   5   7  12        -2.1216    3.8674   0.02320
       MURPTR 1   5   8   1       159.9569    5.0413   0.01999
       MURPTR 1   5   8   3        65.1553    3.0682   0.02007
       MURPTR 1   5   8   5        24.4840    3.1958   0.02005
       MURPTR 1   5   8   7         6.9591    2.9983   0.02033
       MURPTR 1   5   8   9         1.6189    3.3680   0.02098
       MURPTR 1   5   8  11         4.2351    4.3141   0.02215
       MURPTR 1   5   8  13         1.9463    3.8171   0.02404
       MURPTR 1   5   9   0       664.7131    9.7516   0.02013
       MURPTR 1   5   9   2       498.3577    8.1004   0.02021
       MURPTR 1   5   9   4       272.2363    6.1347   0.02018
       MURPTR 1   5   9   6       146.6572    4.9987   0.02033
       MURPTR 1   5   9   8        74.4987    4.4507   0.02067
       MURPTR 1   5   9  10        32.3807    4.2081   0.02151
       MURPTR 1   5   9  12        16.8316    4.3207   0.02295
       MURPTR 1   5  10   1         6.0040    2.3324   0.02045
       MURPTR 1   5  10   3        20.0920    2.8077   0.02046
       MURPTR 1   5  10   5        27.0143    2.8618   0.02039
       MURPTR 1   5  10   7        26.5473    3.5885   0.02061
       MURPTR 1   5  10   9        20.6186    3.6607   0.02114
       MURPTR 1   5  10  11         9.4528    4.0706   0.02222
       MURPTR 1   5  10  13        12.1281    4.7972   0.02410
       MURPTR 1   5  11   0       237.7104    5.3874   0.02058
       MURPTR 1   5  11   2       187.2171    4.9713   0.02070
       MURPTR 1   5  11   4       142.7987    4.6777   0.02065
       MURPTR 1   5  11   6       117.9386    4.8667   0.02069
       MURPTR 1   5  11   8        80.1045    4.7297   0.02102
       MURPTR 1   5  11  10        56.8718    4.5253   0.02183
       MURPTR 1   5  11  12        36.2442    4.3895   0.02326
       MURPTR 1   5  12   1       180.1628    4.7584   0.02091
       MURPTR 1   5  12   3       125.6823    4.1220   0.02096
       MURPTR 1   5  12   5        70.7596    3.9239   0.02090
       MURPTR 1   5  12   7        38.0385    3.6548   0.02106
       MURPTR 1   5  12   9        24.4154    3.7215   0.02161
       MURPTR 1   5  12  11        10.5574    3.6441   0.02263
       MURPTR 1   5  13   0         7.1445    2.2853   0.02098
       MURPTR 1   5  13   2         1.7726    2.0593   0.02114
       MURPTR 1   5  13   4         1.3843    2.6737   0.02114
       MURPTR 1   5  13   6         3.3024    3.3071   0.02120
       MURPTR 1   5  13   8         0.9916    3.1466   0.02150
       MURPTR 2   5  13  10        -2.9006    3.1513   0.02232
       MURPTR 1   5  13  12         3.6146    3.4496   0.02369
       MURPTR 1   5  14   1        57.7909    3.4114   0.02138
       MURPTR 1   5  14   3        39.9810    3.3155   0.02142
       MURPTR 1   5  14   5        23.8040    3.3379   0.02136
       MURPTR 1   5  14   7        12.8617    3.4288   0.02155
       MURPTR 1   5  14   9         4.2576    3.1519   0.02209
       MURPTR 1   5  14  11         2.9466    3.3172   0.02315
       MURPTR 2   5  15   0        -1.6121    2.2704   0.02149
       MURPTR 2   5  15   2        -0.2476    2.4485   0.02168
       MURPTR 1   5  15   4         2.9403    2.7521   0.02166
       MURPTR 2   5  15   6        -1.7379    2.9675   0.02168
       MURPTR 1   5  15   8         0.5909    3.0222   0.02202
       MURPTR 2   5  15  10        -0.4162    3.2902   0.02282
       MURPTR 1   5  15  12         2.6770    3.5753   0.02429
       MURPTR 1   5  16   1       514.9089    9.7297   0.02190
       MURPTR 1   5  16   3       429.2129    9.0354   0.02200
       MURPTR 1   5  16   5       321.1948    8.0787   0.02193
       MURPTR 1   5  16   7       207.3113    7.0075   0.02212
       MURPTR 1   5  16   9       135.4732    6.1454   0.02268
       MURPTR 1   5  16  11        76.1745    4.8801   0.02376
       MURPTR 1   5  17   0        49.7875    3.4646   0.02182
       MURPTR 1   5  17   2        39.2059    3.3889   0.02212
       MURPTR 1   5  17   4        34.5456    3.4708   0.02219
       MURPTR 1   5  17   6        29.6776    3.7390   0.02225
       MURPTR 1   5  17   8        14.3037    3.6195   0.02263
       MURPTR 1   5  17  10        14.1840    3.6525   0.02342
       MURPTR 1   5  18   1         2.6068    2.7249   0.02220
       MURPTR 2   5  18   3        -2.4710    2.5871   0.02236
       MURPTR 1   5  18   5         2.5063    3.0019   0.02238
       MURPTR 1   5  18   7         2.5478    2.9759   0.02261
       MURPTR 1   5  18   9         5.1150    3.2580   0.02314
       MURPTR 2   5  18  11        -3.0441    3.4893   0.02419
       MURPTR 1   5  19   0        13.4606    2.9941   0.02200
       MURPTR 1   5  19   2        11.1346    3.0422   0.02236
       MURPTR 1   5  19   4         5.8346    3.0145   0.02249
       MURPTR 2   5  19   6        -1.2239    3.0073   0.02259
       MURPTR 2   5  19   8        -4.6188    3.1627   0.02295
       MURPTR 1   5  19  10         1.2420    3.0016   0.02379
       MURPTR 1   5  20   1        10.7530    2.9911   0.02240
       MURPTR 1   5  20   3        10.4983    3.1613   0.02262
       MURPTR 1   5  20   5         9.7710    3.3170   0.02265
       MURPTR 2   5  20   7        -2.7637    3.0201   0.02289
       MURPTR 2   5  20   9        -2.6051    3.1141   0.02350
       MURPTR 1   5  21   0       296.2178    8.0696   0.02215
       MURPTR 1   5  21   2       286.5305    8.0120   0.02260
       MURPTR 1   5  21   4       216.9483    7.2056   0.02278
       MURPTR 1   5  21   6       154.8449    6.3885   0.02292
       MURPTR 1   5  21   8        99.1400    5.3794   0.02330
       MURPTR 1   5  22   1       255.2359    7.6693   0.02263
       MURPTR 1   5  22   3       228.2426    7.3955   0.02290
       MURPTR 1   5  22   5       180.7502    6.7733   0.02298
       MURPTR 1   5  22   7       137.0079    6.0890   0.02321
       MURPTR 1   5  22   9        89.9664    5.1194   0.02397
       MURPTR 1   5  23   0        77.4179    4.8043   0.02234
       MURPTR 1   5  23   2        65.6702    4.5734   0.02286
       MURPTR 1   5  23   4        56.1220    4.3768   0.02312
       MURPTR 1   5  23   6        41.6011    4.1785   0.02326
       MURPTR 1   5  23   8        29.2527    3.8033   0.02374
       MURPTR 1   5  24   1        16.2125    3.4878   0.02287
       MURPTR 1   5  24   3        12.9636    3.3491   0.02318
       MURPTR 1   5  24   5         9.2748    3.3341   0.02332
       MURPTR 1   5  24   7         6.1037    3.2257   0.02360
       MURPTR 1   5  25   0         4.1303    3.1301   0.02254
       MURPTR 2   5  25   2        -1.8166    3.0335   0.02314
       MURPTR 2   5  25   4        -1.3327    2.9024   0.02348
       MURPTR 1   5  25   6         3.1158    3.0759   0.02360
       MURPTR 1   5  26   1       188.6785    7.0194   0.02311
       MURPTR 1   5  26   3       176.1431    6.7393   0.02347
       MURPTR 1   5  26   5       144.0598    6.1238   0.02364
       MURPTR 1   5  27   0        60.0755    4.4804   0.02283
       MURPTR 1   5  27   2        49.6727    4.2960   0.02347
       MURPTR 1   5  27   4        46.7834    4.1637   0.02387
       MURPTR 1   5  28   1        79.3016    4.8551   0.02358
       MURPTR 1   5  28   3        59.8565    4.3356   0.02401
       MURPTR 1   5  29   0        38.5229    3.8479   0.02339
       MURPTR 1   5  29   2        36.9243    3.8785   0.02411
       MURPTR 1   6   0   0      8068.6055   77.0386   0.02105
       MURPTR 1   6   0   2      4600.8945   49.5744   0.02154
       MURPTR 1   6   0   4      1898.0415   23.2485   0.02210
       MURPTR 1   6   0   6      1091.8125   15.9243   0.02255
       MURPTR 1   6   0   8       641.0754   11.9268   0.02301
       MURPTR 1   6   0  10       351.5398    9.6206   0.02373
       MURPTR 1   6   0  12       193.5309    7.4992   0.02481
       MURPTR 1   6   1   1      1702.9775   18.8157   0.02044
       MURPTR 1   6   1   3       710.9951   10.0177   0.02105
       MURPTR 1   6   1   5       252.7243    5.6837   0.02153
       MURPTR 1   6   1   7       113.1283    5.1591   0.02193
       MURPTR 1   6   1   9        60.3779    4.9556   0.02261
       MURPTR 1   6   1  11        33.3728    4.3137   0.02373
       MURPTR 1   6   1  13        25.9642    4.2836   0.02528
       MURPTR 1   6   2   0       598.3003    7.7666   0.01962
       MURPTR 1   6   2   2       302.8918    5.0436   0.02014
       MURPTR 1   6   2   4       119.9410    4.5999   0.02057
       MURPTR 1   6   2   6        67.1487    3.7442   0.02114
       MURPTR 1   6   2   8        28.0810    3.7219   0.02170
       MURPTR 1   6   2  10        16.0949    4.7680   0.02252
       MURPTR 1   6   2  12         3.9851    3.8676   0.02388
       MURPTR 1   6   3   1        10.5741    1.4813   0.01967
       MURPTR 1   6   3   3        11.9909    4.2744   0.02005
       MURPTR 1   6   3   5         8.8591    2.3953   0.02037
       MURPTR 1   6   3   7         6.5254    3.7083   0.02088
       MURPTR 2   6   3   9        -0.6660    4.4186   0.02166
       MURPTR 2   6   3  11        -2.3065    3.6264   0.02278
       MURPTR 1   6   3  13         3.6601    4.0421   0.02444
       MURPTR 1   6   4   0        65.4551    2.2589   0.01969
       MURPTR 1   6   4   2        96.2983    3.0239   0.02003
       MURPTR 1   6   4   4        44.7035    2.7049   0.02011
       MURPTR 1   6   4   6         4.0471    2.7057   0.02045
       MURPTR 1   6   4   8         2.2038    3.3236   0.02098
       MURPTR 1   6   4  10         2.0548    4.8218   0.02191
       MURPTR 1   6   4  12         2.2915    4.0516   0.02345
       MURPTR 1   6   5   1       563.6772    8.0237   0.01965
       MURPTR 1   6   5   3       304.3745    6.2570   0.02011
       MURPTR 1   6   5   5       131.5072    4.3748   0.02037
       MURPTR 1   6   5   7        55.3509    4.3051   0.02073
       MURPTR 1   6   5   9        27.4579    4.3073   0.02137
       MURPTR 1   6   5  11        16.1346    4.5568   0.02255
       MURPTR 1   6   5  13        14.1665    4.3265   0.02456
       MURPTR 1   6   6   0        20.2900    2.2625   0.01939
       MURPTR 1   6   6   2         0.8528    3.0524   0.01991
       MURPTR 1   6   6   4         0.3115    1.8944   0.02006
       MURPTR 1   6   6   6         1.7458    2.3805   0.02041
       MURPTR 1   6   6   8         0.8608    3.2567   0.02107
       MURPTR 2   6   6  10        -0.1816    3.7821   0.02202
       MURPTR 1   6   6  12         2.9687    3.9744   0.02355
       MURPTR 1   6   7   1       601.5642    9.0504   0.01958
       MURPTR 1   6   7   3       413.0862    7.1283   0.01984
       MURPTR 1   6   7   5       244.3974    6.1429   0.02013
       MURPTR 1   6   7   7       148.4153    5.3104   0.02063
       MURPTR 1   6   7   9        86.9659    5.0731   0.02129
       MURPTR 1   6   7  11        42.9490    5.0569   0.02246
       MURPTR 1   6   7  13        25.7050    4.4752   0.02441
       MURPTR 1   6   8   0        37.9165    3.0185   0.01959
       MURPTR 1   6   8   2        13.4580    2.2467   0.01985
       MURPTR 1   6   8   4         0.1550    2.5935   0.01990
       MURPTR 2   6   8   6        -1.4565    2.7781   0.02016
       MURPTR 1   6   8   8         0.4484    2.7901   0.02068
       MURPTR 1   6   8  10         0.5875    3.4622   0.02167
       MURPTR 2   6   8  12        -2.0327    3.7109   0.02315
       MURPTR 1   6   9   1       114.8064    3.6636   0.01989
       MURPTR 1   6   9   3        81.6471    3.4061   0.02005
       MURPTR 1   6   9   5        57.0405    3.5705   0.02011
       MURPTR 1   6   9   7        37.2510    3.7012   0.02040
       MURPTR 1   6   9   9        21.9837    3.9453   0.02102
       MURPTR 1   6   9  11         9.4186    4.0638   0.02217
       MURPTR 1   6   9  13         6.9080    4.7003   0.02408
       MURPTR 1   6  10   0        22.8949    2.8472   0.01999
       MURPTR 1   6  10   2        39.4600    2.7347   0.02015
       MURPTR 1   6  10   4        46.4071    2.9133   0.02020
       MURPTR 1   6  10   6        36.7742    3.4933   0.02034
       MURPTR 1   6  10   8        31.5594    3.8363   0.02074
       MURPTR 1   6  10  10        20.1973    3.7488   0.02164
       MURPTR 1   6  10  12         4.2037    3.7838   0.02308
       MURPTR 1   6  11   1        53.1497    3.2845   0.02035
       MURPTR 1   6  11   3        40.7988    2.8669   0.02042
       MURPTR 1   6  11   5        31.3521    3.2139   0.02043
       MURPTR 1   6  11   7        17.0334    3.2516   0.02068
       MURPTR 1   6  11   9         4.4688    3.1753   0.02125
       MURPTR 1   6  11  11         1.9394    3.7639   0.02238
       MURPTR 1   6  12   0       771.5339   11.6708   0.02045
       MURPTR 1   6  12   2       790.0908   12.0668   0.02060
       MURPTR 1   6  12   4       694.4683   11.5030   0.02064
       MURPTR 1   6  12   6       529.2258   10.5115   0.02075
       MURPTR 1   6  12   8       360.9424    9.0752   0.02109
       MURPTR 1   6  12  10       199.0576    7.1946   0.02196
       MURPTR 1   6  12  12       108.5159    5.9015   0.02344
       MURPTR 1   6  13   1       179.2544    4.8553   0.02080
       MURPTR 1   6  13   3       148.9972    4.6914   0.02088
       MURPTR 1   6  13   5       103.5479    4.6674   0.02091
       MURPTR 1   6  13   7        84.5209    4.8535   0.02112
       MURPTR 1   6  13   9        59.9421    4.4472   0.02171
       MURPTR 1   6  13  11        26.9611    3.8834   0.02282
       MURPTR 1   6  14   0        35.4207    3.0145   0.02086
       MURPTR 1   6  14   2        30.3341    2.9121   0.02104
       MURPTR 1   6  14   4        21.4294    3.1068   0.02110
       MURPTR 1   6  14   6        13.8925    3.2686   0.02123
       MURPTR 1   6  14   8         3.9521    3.1034   0.02158
       MURPTR 1   6  14  10         4.3859    3.5346   0.02243
       MURPTR 2   6  14  12        -1.9135    3.3732   0.02389
       MURPTR 1   6  15   1         0.6865    2.5192   0.02128
       MURPTR 2   6  15   3        -0.9666    2.6667   0.02134
       MURPTR 2   6  15   5        -0.5141    2.9229   0.02136
       MURPTR 2   6  15   7        -0.2998    3.1385   0.02160
       MURPTR 2   6  15   9        -1.1781    3.2553   0.02218
       MURPTR 1   6  15  11         1.9159    3.1736   0.02334
       MURPTR 1   6  16   0        45.1462    3.3691   0.02136
       MURPTR 1   6  16   2        46.1004    3.4441   0.02159
       MURPTR 1   6  16   4        42.3581    3.7031   0.02164
       MURPTR 1   6  16   6        32.9032    3.8493   0.02173
       MURPTR 1   6  16   8        19.2188    3.5464   0.02212
       MURPTR 1   6  16  10        18.0066    3.7229   0.02297
       MURPTR 1   6  17   1       171.2209    5.6139   0.02178
       MURPTR 1   6  17   3       137.9701    5.3803   0.02193
       MURPTR 1   6  17   5       111.6870    5.1823   0.02195
       MURPTR 1   6  17   7        81.1578    4.8838   0.02220
       MURPTR 1   6  17   9        51.4489    4.5793   0.02280
       MURPTR 1   6  17  11        33.5078    3.9456   0.02394
       MURPTR 1   6  18   0        14.1036    3.0710   0.02165
       MURPTR 1   6  18   2        18.4627    3.1702   0.02202
       MURPTR 1   6  18   4         9.0170    2.9810   0.02216
       MURPTR 1   6  18   6         5.1454    3.1473   0.02229
       MURPTR 1   6  18   8         3.7686    3.2831   0.02270
       MURPTR 1   6  18  10         3.6414    3.2614   0.02354
       MURPTR 1   6  19   1        61.1318    4.0356   0.02208
       MURPTR 1   6  19   3        56.0522    4.0788   0.02231
       MURPTR 1   6  19   5        46.0907    4.0332   0.02238
       MURPTR 1   6  19   7        40.7285    4.3076   0.02264
       MURPTR 1   6  19   9        23.0599    3.8321   0.02321
       MURPTR 1   6  20   0         6.9272    2.9663   0.02184
       MURPTR 1   6  20   2         2.7881    2.9089   0.02229
       MURPTR 1   6  20   4         3.4468    2.9754   0.02247
       MURPTR 2   6  20   6        -1.5813    3.0583   0.02262
       MURPTR 2   6  20   8        -1.7256    3.0599   0.02301
       MURPTR 1   6  20  10         0.1741    3.4162   0.02394
       MURPTR 1   6  21   1        63.4033    4.3024   0.02232
       MURPTR 1   6  21   3        48.8001    4.1519   0.02260
       MURPTR 1   6  21   5        32.1697    3.8290   0.02267
       MURPTR 1   6  21   7        21.1184    3.8020   0.02293
       MURPTR 1   6  21   9        19.8474    3.5791   0.02363
       MURPTR 1   6  22   0        41.9890    4.0041   0.02203
       MURPTR 1   6  22   2        39.0242    3.9803   0.02257
       MURPTR 1   6  22   4        33.5202    3.8696   0.02280
       MURPTR 1   6  22   6        31.4758    4.0109   0.02297
       MURPTR 1   6  22   8        24.2379    3.8119   0.02341
       MURPTR 1   6  23   1       192.3370    6.8463   0.02261
       MURPTR 1   6  23   3       159.8821    6.3911   0.02291
       MURPTR 1   6  23   5       132.1805    5.9811   0.02304
       MURPTR 1   6  23   7        90.1103    5.1477   0.02331
       MURPTR 1   6  24   0       154.2697    6.3037   0.02228
       MURPTR 1   6  24   2       148.6779    6.2111   0.02286
       MURPTR 1   6  24   4       126.0685    5.8359   0.02317
       MURPTR 1   6  24   6        90.4945    5.1230   0.02335
       MURPTR 1   6  24   8        57.7474    4.6161   0.02388
       MURPTR 1   6  25   1        33.2316    3.9449   0.02286
       MURPTR 1   6  25   3        36.2401    4.0523   0.02321
       MURPTR 1   6  25   5        33.0044    3.8850   0.02339
       MURPTR 1   6  25   7        22.1176    3.6851   0.02375
       MURPTR 1   6  26   0        11.1174    3.4047   0.02250
       MURPTR 1   6  26   2         9.2736    3.2911   0.02316
       MURPTR 1   6  26   4         7.6874    3.2775   0.02356
       MURPTR 1   6  26   6         7.3600    3.1893   0.02374
       MURPTR 1   6  27   1         8.7718    3.2703   0.02316
       MURPTR 1   6  27   3         9.1251    3.2840   0.02357
       MURPTR 1   6  27   5        13.6542    3.3271   0.02381
       MURPTR 1   6  28   0        39.7661    3.9961   0.02291
       MURPTR 1   6  28   2        43.5657    4.0331   0.02362
       MURPTR 1   6  28   4        29.3249    3.7897   0.02408
       MURPTR 1   6  29   1       197.1016    6.8114   0.02373
       MURPTR 1   7   1   0      4552.7969   49.0346   0.02033
       MURPTR 1   7   1   2      2571.0576   29.3517   0.02090
       MURPTR 1   7   1   4       948.6147   13.0386   0.02140
       MURPTR 1   7   1   6       426.6555    8.1964   0.02182
       MURPTR 1   7   1   8       199.2431    6.3958   0.02232
       MURPTR 1   7   1  10       104.6270    6.4026   0.02319
       MURPTR 1   7   1  12        59.1558    5.2189   0.02451
       MURPTR 1   7   2   1      3911.2368   42.8204   0.02003
       MURPTR 1   7   2   3      2092.5344   25.0740   0.02059
       MURPTR 1   7   2   5      1110.1729   15.7834   0.02105
       MURPTR 1   7   2   7       624.3328   11.4642   0.02155
       MURPTR 1   7   2   9       354.5012    9.4135   0.02218
       MURPTR 1   7   2  11       187.9955    7.3190   0.02327
       MURPTR 1   7   2  13        93.7267    5.9341   0.02505
       MURPTR 1   7   3   0        45.2485    2.1394   0.01964
       MURPTR 1   7   3   2        22.4543    2.6951   0.02007
       MURPTR 1   7   3   4         3.8130    2.1556   0.02039
       MURPTR 1   7   3   6         0.3888    2.7981   0.02086
       MURPTR 1   7   3   8         0.1655    3.2451   0.02144
       MURPTR 1   7   3  10         4.4851    4.8255   0.02235
       MURPTR 2   7   3  12        -1.3135    3.9414   0.02371
       MURPTR 1   7   4   1        32.7793    2.2983   0.01980
       MURPTR 1   7   4   3        42.8458    3.3582   0.02015
       MURPTR 1   7   4   5        16.6555    2.9886   0.02042
       MURPTR 1   7   4   7         5.6853    3.2627   0.02089
       MURPTR 1   7   4   9         6.0181    3.8269   0.02164
       MURPTR 2   7   4  11        -0.5332    4.2981   0.02283
       MURPTR 1   7   4  13         2.5307    4.0866   0.02463
       MURPTR 1   7   5   0       395.0515    6.4188   0.01952
       MURPTR 1   7   5   2       194.3551    5.0974   0.02016
       MURPTR 1   7   5   4        75.5619    3.0518   0.02033
       MURPTR 1   7   5   6        50.8465    3.2561   0.02063
       MURPTR 1   7   5   8        29.2193    3.7788   0.02112
       MURPTR 1   7   5  10        14.8459    4.0926   0.02208
       MURPTR 1   7   5  12        13.5815    4.3042   0.02368
       MURPTR 1   7   6   1       104.2634    3.8989   0.01969
       MURPTR 1   7   6   3        33.7912    2.5905   0.02005
       MURPTR 1   7   6   5         4.3164    3.1763   0.02032
       MURPTR 1   7   6   7         0.9209    3.1675   0.02095
       MURPTR 1   7   6   9         5.0446    3.5140   0.02162
       MURPTR 1   7   6  11         7.2357    4.3436   0.02286
       MURPTR 1   7   6  13         2.8169    4.0386   0.02491
       MURPTR 1   7   7   0        26.3732    3.1210   0.01933
       MURPTR 1   7   7   2        12.6651    2.2399   0.01980
       MURPTR 1   7   7   4        10.0623    2.7042   0.02011
       MURPTR 1   7   7   6        19.6909    3.1298   0.02047
       MURPTR 1   7   7   8        15.5262    3.2446   0.02099
       MURPTR 1   7   7  10         0.2046    3.4740   0.02194
       MURPTR 1   7   7  12         1.9671    3.8174   0.02350
       MURPTR 1   7   8   1         0.2529    2.0816   0.01957
       MURPTR 1   7   8   3         0.2159    1.9328   0.01984
       MURPTR 1   7   8   5         1.3566    2.7766   0.02005
       MURPTR 1   7   8   7         1.2083    3.0005   0.02054
       MURPTR 2   7   8   9        -3.5880    3.2768   0.02131
       MURPTR 2   7   8  11        -6.0922    3.6507   0.02251
       MURPTR 2   7   8  13        -2.7575    4.6011   0.02437
       MURPTR 1   7   9   0        31.9582    2.6803   0.01956
       MURPTR 1   7   9   2        20.4471    2.5510   0.01988
       MURPTR 1   7   9   4         1.6199    2.5481   0.01996
       MURPTR 1   7   9   6         1.7064    2.6206   0.02022
       MURPTR 2   7   9   8        -1.7420    3.0137   0.02068
       MURPTR 1   7   9  10         2.2093    3.2351   0.02163
       MURPTR 2   7   9  12        -2.4383    3.6280   0.02311
       MURPTR 1   7  10   1      1440.4299   18.8082   0.01986
       MURPTR 1   7  10   3      1287.4658   17.5650   0.02007
       MURPTR 1   7  10   5       980.3162   15.1542   0.02016
       MURPTR 1   7  10   7       655.1240   12.2842   0.02054
       MURPTR 1   7  10   9       414.9812    9.9523   0.02115
       MURPTR 1   7  10  11       222.3755    7.7820   0.02232
       MURPTR 1   7  11   0      1115.7671   15.4491   0.01992
       MURPTR 1   7  11   2       998.4248   14.3341   0.02015
       MURPTR 1   7  11   4       722.4397   11.7690   0.02025
       MURPTR 1   7  11   6       431.9790    9.2652   0.02041
       MURPTR 1   7  11   8       260.1079    7.5991   0.02084
       MURPTR 1   7  11  10       156.0726    6.5295   0.02176
       MURPTR 1   7  11  12        70.8288    5.2165   0.02327
       MURPTR 1   7  12   1       178.3136    4.8625   0.02030
       MURPTR 1   7  12   3       160.3262    4.9071   0.02044
       MURPTR 1   7  12   5       133.2698    5.0814   0.02049
       MURPTR 1   7  12   7        97.4521    4.9419   0.02078
       MURPTR 1   7  12   9        63.2144    4.5303   0.02142
       MURPTR 1   7  12  11        32.1793    4.0098   0.02256
       MURPTR 1   7  13   0       201.8938    5.3210   0.02033
       MURPTR 1   7  13   2       183.6489    5.1975   0.02059
       MURPTR 1   7  13   4       138.1225    4.8813   0.02068
       MURPTR 1   7  13   6        84.8016    4.4765   0.02083
       MURPTR 1   7  13   8        46.4007    4.1125   0.02123
       MURPTR 1   7  13  10        29.1857    4.0064   0.02216
       MURPTR 1   7  13  12        20.9729    3.6394   0.02368
       MURPTR 1   7  14   1        91.3405    3.9262   0.02073
       MURPTR 1   7  14   3        89.0762    4.0261   0.02089
       MURPTR 1   7  14   5        50.0526    4.0169   0.02096
       MURPTR 1   7  14   7        41.8450    3.9637   0.02122
       MURPTR 1   7  14   9        21.1044    3.8581   0.02186
       MURPTR 1   7  14  11        11.6063    3.5622   0.02302
       MURPTR 1   7  15   0         0.3408    2.3211   0.02074
       MURPTR 1   7  15   2         2.8308    2.5548   0.02101
       MURPTR 1   7  15   4         1.7106    2.7290   0.02113
       MURPTR 1   7  15   6         1.3557    3.1211   0.02131
       MURPTR 1   7  15   8         4.6369    3.1348   0.02170
       MURPTR 1   7  15  10         4.8920    3.2188   0.02260
       MURPTR 1   7  16   1         6.1372    2.6540   0.02124
       MURPTR 1   7  16   3        15.2879    3.0286   0.02137
       MURPTR 1   7  16   5         4.2795    3.0302   0.02141
       MURPTR 1   7  16   7         3.6451    3.1857   0.02170
       MURPTR 1   7  16   9         2.0879    3.3640   0.02235
       MURPTR 2   7  16  11        -2.8553    3.0394   0.02359
       MURPTR 1   7  17   0       618.7881   11.4571   0.02124
       MURPTR 1   7  17   2       568.5471   10.9856   0.02158
       MURPTR 1   7  17   4       480.7971   10.2844   0.02169
       MURPTR 1   7  17   6       349.3237    8.9983   0.02183
       MURPTR 1   7  17   8       241.0501    7.8761   0.02230
       MURPTR 1   7  17  10       155.4124    6.4516   0.02321
       MURPTR 1   7  18   1         9.4407    2.9819   0.02174
       MURPTR 1   7  18   3         9.2857    3.0151   0.02195
       MURPTR 1   7  18   5         7.5362    3.0334   0.02202
       MURPTR 1   7  18   7         3.3641    3.1493   0.02232
       MURPTR 2   7  18   9        -1.2754    3.1421   0.02296
       MURPTR 1   7  19   0         4.6175    2.9020   0.02155
       MURPTR 1   7  19   2         2.0202    2.7409   0.02201
       MURPTR 1   7  19   4         1.2223    2.8864   0.02219
       MURPTR 2   7  19   6        -1.5659    2.9585   0.02235
       MURPTR 2   7  19   8        -3.0682    3.2187   0.02281
       MURPTR 2   7  19  10        -0.5696    3.0435   0.02369
       MURPTR 1   7  20   1        26.8216    3.5048   0.02205
       MURPTR 1   7  20   3        26.2713    3.5874   0.02231
       MURPTR 1   7  20   5        20.9351    3.5505   0.02242
       MURPTR 1   7  20   7        16.7148    3.6327   0.02271
       MURPTR 1   7  20   9        14.0263    3.5110   0.02336
       MURPTR 1   7  21   0       120.4285    5.4151   0.02177
       MURPTR 1   7  21   2       132.5810    7.0023   0.02229
       MURPTR 1   7  21   4        97.4172    5.1611   0.02251
       MURPTR 1   7  21   6        56.1875    4.4819   0.02269
       MURPTR 1   7  21   8        40.0051    4.2605   0.02314
       MURPTR 1   7  22   1       225.0475    7.3120   0.02231
       MURPTR 1   7  22   3       197.5239    6.9715   0.02261
       MURPTR 1   7  22   5       161.3145    6.4699   0.02273
       MURPTR 1   7  22   7       103.6124    5.4231   0.02305
       MURPTR 1   7  22   9        58.5491    4.7374   0.02384
       MURPTR 1   7  23   0       176.2852    6.6712   0.02201
       MURPTR 1   7  23   2       183.1549    6.8015   0.02259
       MURPTR 1   7  23   4       151.4206    6.2918   0.02287
       MURPTR 1   7  23   6       115.3839    5.5743   0.02309
       MURPTR 1   7  23   8        71.5886    4.6681   0.02361
       MURPTR 1   7  24   1        50.9260    4.2972   0.02261
       MURPTR 1   7  24   3        60.0731    4.5513   0.02295
       MURPTR 1   7  24   5        42.5109    4.1268   0.02315
       MURPTR 1   7  24   7        27.4186    3.6729   0.02349
       MURPTR 1   7  25   0        95.7146    5.2555   0.02226
       MURPTR 1   7  25   2       100.9680    5.3977   0.02291
       MURPTR 1   7  25   4        82.3366    4.9149   0.02329
       MURPTR 1   7  25   6        61.4529    4.4133   0.02350
       MURPTR 1   7  26   1        11.9837    3.3600   0.02291
       MURPTR 1   7  26   3         9.3147    3.2510   0.02330
       MURPTR 1   7  26   5        11.4832    3.2906   0.02353
       MURPTR 1   7  27   0       122.0015    5.6905   0.02253
       MURPTR 1   7  27   2       113.7441    5.5435   0.02325
       MURPTR 1   7  27   4       106.7316    5.3083   0.02370
       MURPTR 1   7  28   1        15.5901    3.3910   0.02328
       MURPTR 1   7  28   3         9.9919    3.2022   0.02375
       MURPTR 1   7  29   0       216.7017    7.1390   0.02308
       MURPTR 1   7  29   2       205.9979    6.8969   0.02385
       MURPTR 1   8   0   0      6556.6523   69.9542   0.02104
       MURPTR 1   8   0   2      5344.8945   55.9729   0.02154
       MURPTR 1   8   0   4      3015.1567   35.3464   0.02211
       MURPTR 1   8   0   6      1543.5193   21.2939   0.02255
       MURPTR 1   8   0   8       884.3528   14.9389   0.02297
       MURPTR 1   8   0  10       490.1150   11.5864   0.02367
       MURPTR 1   8   0  12       267.0798    8.5074   0.02485
       MURPTR 1   8   1   1        38.4576    2.3494   0.02076
       MURPTR 1   8   1   3        62.2201    3.9884   0.02131
       MURPTR 1   8   1   5        32.4285    3.1799   0.02169
       MURPTR 1   8   1   7        12.9417    3.4075   0.02212
       MURPTR 1   8   1   9         5.5181    3.5143   0.02282
       MURPTR 1   8   1  11         9.1895    4.5581   0.02391
       MURPTR 1   8   1  13         2.9167    4.1482   0.02538
       MURPTR 1   8   2   0       103.9094    3.0457   0.02000
       MURPTR 1   8   2   2        84.2057    3.8744   0.02054
       MURPTR 1   8   2   4        27.5598    2.4403   0.02100
       MURPTR 1   8   2   6         9.0579    2.8772   0.02150
       MURPTR 1   8   2   8         2.7833    3.4104   0.02195
       MURPTR 1   8   2  10         2.3322    4.6749   0.02280
       MURPTR 2   8   2  12        -1.3805    3.7861   0.02427
       MURPTR 1   8   3   1       207.6973    4.6026   0.01995
       MURPTR 1   8   3   3       220.4258    5.1412   0.02045
       MURPTR 1   8   3   5       104.0679    4.7657   0.02083
       MURPTR 1   8   3   7        37.3764    3.9990   0.02134
       MURPTR 1   8   3   9        21.8408    3.7880   0.02204
       MURPTR 1   8   3  11        11.4198    4.6399   0.02309
       MURPTR 1   8   3  13         4.7276    4.2342   0.02503
       MURPTR 1   8   4   0      1313.2642   16.4934   0.01976
       MURPTR 1   8   4   2      1039.5610   13.9484   0.02016
       MURPTR 1   8   4   4       730.1650   10.8796   0.02044
       MURPTR 1   8   4   6       517.5273    9.4677   0.02087
       MURPTR 1   8   4   8       347.5122    8.4715   0.02144
       MURPTR 1   8   4  10       222.8801    7.6172   0.02239
       MURPTR 1   8   4  12       128.1060    6.5071   0.02384
       MURPTR 1   8   5   1       558.8562    8.9325   0.01995
       MURPTR 1   8   5   3       427.3857    7.3630   0.02037
       MURPTR 1   8   5   5       255.8657    6.1782   0.02059
       MURPTR 1   8   5   7       145.9999    5.2313   0.02103
       MURPTR 1   8   5   9        87.9665    4.9983   0.02176
       MURPTR 1   8   5  11        48.3046    4.8850   0.02301
       MURPTR 1   8   5  13        21.5733    4.2502   0.02498
       MURPTR 1   8   6   0       319.6040    6.0587   0.01956
       MURPTR 1   8   6   2       325.5330    6.0361   0.02003
       MURPTR 1   8   6   4       258.1077    5.8450   0.02031
       MURPTR 1   8   6   6       153.6134    5.1561   0.02083
       MURPTR 1   8   6   8       104.1678    4.9566   0.02137
       MURPTR 1   8   6  10        64.3380    4.8391   0.02234
       MURPTR 1   8   6  12        33.5556    4.5170   0.02399
       MURPTR 1   8   7   1      1719.3936   21.3188   0.01960
       MURPTR 1   8   7   3      1185.4587   15.9912   0.02014
       MURPTR 1   8   7   5       774.8975   12.4570   0.02036
       MURPTR 1   8   7   7       483.6604    9.8998   0.02083
       MURPTR 1   8   7   9       279.7197    8.1756   0.02156
       MURPTR 1   8   7  11       140.0305    6.6057   0.02282
       MURPTR 1   8   7  13        79.1599    5.9888   0.02484
       MURPTR 1   8   8   0        99.1387    3.5442   0.01936
       MURPTR 1   8   8   2        94.4684    3.6301   0.01976
       MURPTR 1   8   8   4        78.9368    3.8719   0.02002
       MURPTR 1   8   8   6        60.0190    3.7335   0.02045
       MURPTR 1   8   8   8        45.2921    3.9650   0.02106
       MURPTR 1   8   8  10        30.0712    3.9315   0.02204
       MURPTR 1   8   8  12        19.3294    4.1359   0.02355
       MURPTR 1   8   9   1       276.4761    5.7396   0.01961
       MURPTR 1   8   9   3       189.3077    4.9132   0.01991
       MURPTR 1   8   9   5       142.6857    4.8821   0.02008
       MURPTR 1   8   9   7        96.3906    4.8839   0.02051
       MURPTR 1   8   9   9        67.1910    4.5512   0.02121
       MURPTR 1   8   9  11        33.9760    4.2872   0.02242
       MURPTR 1   8  10   0       393.5264    7.2989   0.01956
       MURPTR 1   8  10   2       326.2107    6.5551   0.01988
       MURPTR 1   8  10   4       224.7298    5.7521   0.02008
       MURPTR 1   8  10   6       149.4497    5.4910   0.02034
       MURPTR 1   8  10   8        99.0740    5.1100   0.02080
       MURPTR 1   8  10  10        57.9140    4.6773   0.02174
       MURPTR 1   8  10  12        34.2453    4.4174   0.02330
       MURPTR 1   8  11   1        47.7790    2.9270   0.01986
       MURPTR 1   8  11   3        41.7074    3.1049   0.02013
       MURPTR 1   8  11   5        23.6260    3.2049   0.02024
       MURPTR 1   8  11   7        12.0303    3.3339   0.02063
       MURPTR 1   8  11   9         3.4807    3.1731   0.02128
       MURPTR 1   8  11  11         2.0162    3.2463   0.02247
       MURPTR 1   8  12   0       925.5286   13.6167   0.01992
       MURPTR 1   8  12   2       850.7651   13.0648   0.02018
       MURPTR 1   8  12   4       669.3860   11.4397   0.02034
       MURPTR 1   8  12   6       497.0266   10.3393   0.02054
       MURPTR 1   8  12   8       308.5210    8.4977   0.02101
       MURPTR 1   8  12  10       196.5664    7.1967   0.02196
       MURPTR 1   8  12  12        99.2366    5.4245   0.02353
       MURPTR 1   8  13   1       144.2869    4.6619   0.02029
       MURPTR 1   8  13   3       116.3266    4.4173   0.02050
       MURPTR 1   8  13   5        82.4026    4.4463   0.02060
       MURPTR 1   8  13   7        56.8495    4.2948   0.02092
       MURPTR 1   8  13   9        33.0215    4.0148   0.02162
       MURPTR 1   8  13  11        19.0815    3.7212   0.02281
       MURPTR 1   8  14   0        66.0070    3.7439   0.02031
       MURPTR 1   8  14   2        62.6463    3.5062   0.02061
       MURPTR 1   8  14   4        53.5780    3.6784   0.02075
       MURPTR 1   8  14   6        39.9476    3.9330   0.02097
       MURPTR 1   8  14   8        32.4577    3.8955   0.02141
       MURPTR 1   8  14  10        19.7613    3.7579   0.02238
       MURPTR 1   8  15   1        70.7513    3.8669   0.02072
       MURPTR 1   8  15   3        63.7278    3.8693   0.02093
       MURPTR 1   8  15   5        51.8779    4.0151   0.02104
       MURPTR 1   8  15   7        28.2929    3.7700   0.02138
       MURPTR 1   8  15   9        24.5650    3.8626   0.02204
       MURPTR 1   8  15  11         8.9894    3.3385   0.02329
       MURPTR 1   8  16   0       216.2355    6.1779   0.02073
       MURPTR 1   8  16   2       204.7469    6.1372   0.02104
       MURPTR 1   8  16   4       183.4574    6.0734   0.02121
       MURPTR 1   8  16   6       145.5005    5.9940   0.02141
       MURPTR 1   8  16   8       100.3825    5.4504   0.02188
       MURPTR 1   8  16  10        67.4125    4.7900   0.02283
       MURPTR 1   8  17   1       204.7751    6.2506   0.02126
       MURPTR 1   8  17   3       178.5052    6.0161   0.02145
       MURPTR 1   8  17   5       135.3308    5.6488   0.02152
       MURPTR 1   8  17   7        90.0418    5.0689   0.02187
       MURPTR 1   8  17   9        58.4580    4.5897   0.02259
       MURPTR 1   8  17  11        33.4887    4.2639   0.02392
       MURPTR 1   8  18   0       538.3445   10.8374   0.02122
       MURPTR 1   8  18   2       494.4368   10.4302   0.02162
       MURPTR 1   8  18   4       413.7935    9.6728   0.02179
       MURPTR 1   8  18   6       310.9841    8.6312   0.02199
       MURPTR 1   8  18   8       184.8413    7.0663   0.02252
       MURPTR 1   8  18  10       122.2252    5.6714   0.02347
       MURPTR 1   8  19   1       839.7891   14.7724   0.02174
       MURPTR 1   8  19   3       720.5437   13.5534   0.02200
       MURPTR 1   8  19   5       579.5417   12.2095   0.02213
       MURPTR 1   8  19   7       393.3103   10.0282   0.02249
       MURPTR 1   8  19   9       237.2978    7.7428   0.02317
       MURPTR 1   8  20   0         0.3165    2.8928   0.02151
       MURPTR 1   8  20   2         6.2021    3.0277   0.02202
       MURPTR 1   8  20   4         1.7429    3.0627   0.02226
       MURPTR 2   8  20   6        -1.7462    3.0683   0.02246
       MURPTR 1   8  20   8         1.4611    3.1296   0.02295
       MURPTR 1   8  21   1        52.8448    4.1803   0.02204
       MURPTR 1   8  21   3        50.0460    4.2676   0.02234
       MURPTR 1   8  21   5        37.7799    3.9581   0.02250
       MURPTR 1   8  21   7        24.6417    3.7629   0.02285
       MURPTR 1   8  21   9        12.9228    3.4563   0.02357
       MURPTR 1   8  22   0       327.2605    8.8437   0.02174
       MURPTR 1   8  22   2       303.2441    8.5407   0.02232
       MURPTR 1   8  22   4       273.3882    8.1831   0.02261
       MURPTR 1   8  22   6       203.1608    7.2205   0.02283
       MURPTR 1   8  22   8       129.0391    5.8346   0.02334
       MURPTR 1   8  23   1       104.3379    5.3678   0.02233
       MURPTR 1   8  23   3       103.1241    5.3485   0.02268
       MURPTR 1   8  23   5        71.5755    4.8187   0.02285
       MURPTR 1   8  23   7        43.0964    4.1341   0.02323
       MURPTR 1   8  24   0        46.8005    4.1956   0.02202
       MURPTR 1   8  24   2        39.2443    4.0766   0.02266
       MURPTR 1   8  24   4        30.3511    3.8770   0.02300
       MURPTR 1   8  24   6        19.3584    3.5376   0.02326
       MURPTR 1   8  25   1         5.3212    3.2417   0.02266
       MURPTR 1   8  25   3         8.4314    3.2931   0.02305
       MURPTR 1   8  25   5        11.2613    3.3293   0.02332
       MURPTR 1   8  26   0       125.5297    5.7565   0.02231
       MURPTR 1   8  26   2       114.3646    5.5681   0.02302
       MURPTR 1   8  26   4        99.5348    5.2362   0.02346
       MURPTR 1   8  26   6        70.1573    4.6153   0.02371
       MURPTR 1   8  27   1       114.5288    5.5713   0.02300
       MURPTR 1   8  27   3       103.0717    5.2455   0.02344
       MURPTR 1   8  27   5        73.8991    4.6821   0.02374
       MURPTR 1   8  28   0         4.6762    3.0802   0.02265
       MURPTR 1   8  28   2         7.4234    3.0460   0.02343
       MURPTR 1   8  29   1       183.7056    6.5436   0.02349
       MURPTR 1   9   1   0       306.6682    5.8533   0.02063
       MURPTR 1   9   1   2       223.0813    5.1869   0.02112
       MURPTR 1   9   1   4       122.6140    3.7098   0.02159
       MURPTR 1   9   1   6        55.3859    3.6206   0.02205
       MURPTR 1   9   1   8        25.2604    3.7652   0.02256
       MURPTR 1   9   1  10        13.0160    3.6872   0.02339
       MURPTR 1   9   1  12         1.9227    4.0261   0.02462
       MURPTR 1   9   2   1      1249.1299   15.9460   0.02044
       MURPTR 1   9   2   3       616.3022    9.4282   0.02102
       MURPTR 1   9   2   5       348.1465    7.3684   0.02141
       MURPTR 1   9   2   7       208.7969    6.3706   0.02181
       MURPTR 1   9   2   9       114.1869    5.5133   0.02248
       MURPTR 1   9   2  11        63.8212    5.4331   0.02366
       MURPTR 1   9   2  13        37.5686    4.7211   0.02539
       MURPTR 1   9   3   0       209.4182    4.9503   0.01995
       MURPTR 1   9   3   2       182.8021    4.4655   0.02042
       MURPTR 1   9   3   4       151.9114    4.3167   0.02085
       MURPTR 1   9   3   6       111.3008    4.3295   0.02133
       MURPTR 1   9   3   8        82.8774    4.5718   0.02184
       MURPTR 1   9   3  10        46.6947    4.3681   0.02267
       MURPTR 1   9   3  12        27.1725    4.4330   0.02421
       MURPTR 1   9   4   1       104.2094    3.7701   0.02002
       MURPTR 1   9   4   3       101.9281    3.7099   0.02051
       MURPTR 1   9   4   5        51.4440    3.0785   0.02084
       MURPTR 1   9   4   7        23.5303    3.5159   0.02136
       MURPTR 1   9   4   9        21.9400    3.7286   0.02209
       MURPTR 1   9   4  11        17.6953    4.2781   0.02321
       MURPTR 1   9   4  13        12.3684    4.1144   0.02519
       MURPTR 1   9   5   0       988.5664   13.3292   0.01990
       MURPTR 1   9   5   2       835.8279   11.8400   0.02035
       MURPTR 1   9   5   4       604.7888    9.9246   0.02061
       MURPTR 1   9   5   6       389.1614    8.2016   0.02099
       MURPTR 1   9   5   8       240.7326    7.1512   0.02155
       MURPTR 1   9   5  10       152.8574    6.3758   0.02256
       MURPTR 1   9   5  12        81.6888    5.3906   0.02412
       MURPTR 1   9   6   1      5865.7812   64.5409   0.01979
       MURPTR 1   9   6   3      4463.5664   51.0858   0.02035
       MURPTR 1   9   6   5      3128.8193   39.2571   0.02078
       MURPTR 1   9   6   7      2021.2625   27.7620   0.02126
       MURPTR 1   9   6   9      1252.1484   20.1440   0.02201
       MURPTR 1   9   6  11       719.1643   14.4861   0.02330
       MURPTR 1   9   6  13       362.2454    9.8256   0.02519
       MURPTR 1   9   7   0       534.4629    8.5647   0.01953
       MURPTR 1   9   7   2       497.2471    8.3320   0.02009
       MURPTR 1   9   7   4       400.6560    7.7291   0.02033
       MURPTR 1   9   7   6       306.6121    7.2785   0.02071
       MURPTR 1   9   7   8       211.8093    6.7905   0.02131
       MURPTR 1   9   7  10       131.0512    5.9690   0.02232
       MURPTR 1   9   7  12        67.7824    5.1181   0.02393
       MURPTR 1   9   8   1       408.2102    7.2547   0.01952
       MURPTR 1   9   8   3       390.1479    7.4979   0.02005
       MURPTR 1   9   8   5       283.0806    6.7545   0.02039
       MURPTR 1   9   8   7       181.7041    6.1634   0.02093
       MURPTR 1   9   8   9       118.3782    5.5102   0.02167
       MURPTR 1   9   8  11        63.7634    4.9177   0.02293
       MURPTR 1   9   9   0        13.7864    2.7729   0.01941
       MURPTR 1   9   9   2        14.4242    2.3997   0.01980
       MURPTR 1   9   9   4        16.0308    2.7363   0.02003
       MURPTR 1   9   9   6         6.1930    3.1324   0.02039
       MURPTR 1   9   9   8         5.0827    3.2745   0.02093
       MURPTR 2   9   9  10        -1.9498    3.5103   0.02192
       MURPTR 2   9   9  12        -2.8998    3.5687   0.02347
       MURPTR 1   9  10   1         3.3704    2.1510   0.01964
       MURPTR 1   9  10   3         3.8464    2.4238   0.02003
       MURPTR 2   9  10   5        -1.4655    2.6273   0.02019
       MURPTR 2   9  10   7        -1.2049    2.9967   0.02061
       MURPTR 2   9  10   9        -1.4110    2.9940   0.02129
       MURPTR 2   9  10  11        -0.4282    3.3632   0.02255
       MURPTR 1   9  11   0        27.6889    2.6225   0.01960
       MURPTR 1   9  11   2        14.1479    2.6107   0.01994
       MURPTR 1   9  11   4         9.4271    2.5698   0.02016
       MURPTR 1   9  11   6         0.6104    3.1053   0.02045
       MURPTR 1   9  11   8         1.0851    3.1772   0.02095
       MURPTR 1   9  11  10         2.7297    3.2507   0.02190
       MURPTR 1   9  11  12         1.3306    3.3640   0.02349
       MURPTR 1   9  12   1         4.1398    2.4499   0.01990
       MURPTR 1   9  12   3         3.8344    2.5910   0.02023
       MURPTR 1   9  12   5         3.5554    2.9367   0.02038
       MURPTR 1   9  12   7         2.7837    3.2218   0.02077
       MURPTR 2   9  12   9        -4.0122    2.9811   0.02145
       MURPTR 1   9  12  11         1.5546    3.2821   0.02270
       MURPTR 1   9  13   0       257.8274    6.2526   0.01996
       MURPTR 1   9  13   2       243.6339    6.2358   0.02026
       MURPTR 1   9  13   4       163.9127    5.5062   0.02045
       MURPTR 1   9  13   6       105.3366    5.0517   0.02070
       MURPTR 1   9  13   8        68.9752    4.6776   0.02120
       MURPTR 1   9  13  10        23.2871    3.8919   0.02219
       MURPTR 1   9  13  12        10.5266    3.8343   0.02383
       MURPTR 1   9  14   1       591.5540   10.6232   0.02031
       MURPTR 1   9  14   3       529.4841   10.2083   0.02062
       MURPTR 1   9  14   5       394.9006    9.0051   0.02076
       MURPTR 1   9  14   7       269.8665    7.9093   0.02112
       MURPTR 1   9  14   9       181.2417    6.9088   0.02184
       MURPTR 1   9  14  11        88.5329    5.0856   0.02310
       MURPTR 1   9  15   0       344.5254    7.8226   0.02033
       MURPTR 1   9  15   2       334.4316    7.8351   0.02067
       MURPTR 1   9  15   4       275.9585    7.3601   0.02088
       MURPTR 1   9  15   6       206.2744    6.8296   0.02114
       MURPTR 1   9  15   8       149.2908    6.2822   0.02162
       MURPTR 1   9  15  10        87.9568    5.1858   0.02262
       MURPTR 1   9  16   1      1055.4558   16.6904   0.02074
       MURPTR 1   9  16   3       914.7065   15.3468   0.02102
       MURPTR 1   9  16   5       734.5288   13.6406   0.02119
       MURPTR 1   9  16   7       529.6343   11.5900   0.02156
       MURPTR 1   9  16   9       350.4641    9.4794   0.02228
       MURPTR 1   9  16  11       214.5550    7.2801   0.02360
       MURPTR 1   9  17   0       222.0472    6.5934   0.02076
       MURPTR 1   9  17   2       209.9553    6.4324   0.02113
       MURPTR 1   9  17   4       154.0427    5.8667   0.02135
       MURPTR 1   9  17   6       111.0433    5.4222   0.02159
       MURPTR 1   9  17   8        73.0596    4.9380   0.02212
       MURPTR 1   9  17  10        48.7763    4.3251   0.02315
       MURPTR 1   9  18   1       301.0083    7.8662   0.02130
       MURPTR 1   9  18   3       259.4910    7.4679   0.02159
       MURPTR 1   9  18   5       203.5069    6.9161   0.02172
       MURPTR 1   9  18   7       166.5846    6.6644   0.02213
       MURPTR 1   9  18   9       118.4272    5.7498   0.02291
       MURPTR 1   9  19   0        37.6481    3.7252   0.02123
       MURPTR 1   9  19   2        41.5453    3.8342   0.02171
       MURPTR 1   9  19   4        32.6431    3.7530   0.02194
       MURPTR 1   9  19   6        27.1809    3.8212   0.02220
       MURPTR 1   9  19   8        21.0530    3.7174   0.02276
       MURPTR 1   9  19  10        13.6079    3.8573   0.02376
       MURPTR 1   9  20   1        73.9738    4.5088   0.02176
       MURPTR 1   9  20   3        72.6267    4.6571   0.02211
       MURPTR 1   9  20   5        58.8150    4.4073   0.02229
       MURPTR 1   9  20   7        45.4128    4.3484   0.02268
       MURPTR 1   9  20   9        31.6361    3.8861   0.02338
       MURPTR 1   9  21   0         6.5281    3.1937   0.02151
       MURPTR 1   9  21   2         7.5972    3.2260   0.02209
       MURPTR 1   9  21   4         8.0147    3.2406   0.02238
       MURPTR 1   9  21   6         2.5679    3.2024   0.02261
       MURPTR 1   9  21   8         2.8554    3.1411   0.02313
       MURPTR 2   9  22   1        -0.0910    2.9609   0.02207
       MURPTR 1   9  22   3         9.3020    3.2996   0.02245
       MURPTR 1   9  22   5         0.3372    3.0448   0.02264
       MURPTR 1   9  22   7         1.5538    3.1552   0.02304
       MURPTR 1   9  23   0         5.4142    3.1729   0.02176
       MURPTR 1   9  23   2         2.8928    3.0735   0.02241
       MURPTR 1   9  23   4         0.4150    3.1041   0.02275
       MURPTR 2   9  23   6        -0.2983    2.9752   0.02303
       MURPTR 2   9  23   8        -3.9521    3.3088   0.02359
       MURPTR 1   9  24   1         6.6208    3.2608   0.02239
       MURPTR 1   9  24   3        10.6456    3.4045   0.02281
       MURPTR 1   9  24   5        13.1062    3.3874   0.02305
       MURPTR 1   9  24   7         4.5516    3.1957   0.02347
       MURPTR 1   9  25   0        82.3526    5.0205   0.02209
       MURPTR 1   9  25   2        84.9107    5.0698   0.02278
       MURPTR 1   9  25   4        67.5179    4.6620   0.02320
       MURPTR 1   9  25   6        38.7651    3.8666   0.02350
       MURPTR 1   9  26   1        19.1148    3.5209   0.02275
       MURPTR 1   9  26   3        12.5876    3.3772   0.02322
       MURPTR 1   9  26   5        12.5793    3.2764   0.02355
       MURPTR 1   9  27   0       120.4320    5.6341   0.02242
       MURPTR 1   9  27   2       124.7324    5.7122   0.02319
       MURPTR 1   9  27   4       104.8026    5.2496   0.02371
       MURPTR 1   9  28   1       370.5874    9.3259   0.02311
       MURPTR 1   9  28   3       333.5715    8.7535   0.02367
       MURPTR 1  10   0   0        59.4412    3.2976   0.02115
       MURPTR 1  10   0   2        19.0680    2.4861   0.02165
       MURPTR 1  10   0   4         0.8053    2.5901   0.02220
       MURPTR 2  10   0   6        -1.3253    2.7747   0.02262
       MURPTR 1  10   0   8         6.2243    3.0925   0.02300
       MURPTR 1  10   0  10         3.0549    3.3160   0.02369
       MURPTR 1  10   0  12         1.1548    3.8469   0.02505
       MURPTR 1  10   1   1        10.0538    2.5819   0.02096
       MURPTR 1  10   1   3        13.0207    2.4588   0.02153
       MURPTR 1  10   1   5         5.3255    2.4773   0.02193
       MURPTR 1  10   1   7         2.1430    3.2023   0.02239
       MURPTR 2  10   1   9        -0.2348    3.2643   0.02303
       MURPTR 1  10   1  11         0.7466    3.5321   0.02399
       MURPTR 1  10   1  13         1.8567    4.0479   0.02570
       MURPTR 1  10   2   0        38.9278    3.1977   0.02039
       MURPTR 1  10   2   2        34.5684    2.6585   0.02089
       MURPTR 1  10   2   4        31.8752    3.0593   0.02135
       MURPTR 1  10   2   6        32.6033    3.3148   0.02177
       MURPTR 1  10   2   8        14.6714    3.4479   0.02226
       MURPTR 1  10   2  10         7.8563    3.4581   0.02319
       MURPTR 1  10   2  12         5.9196    4.0281   0.02458
       MURPTR 1  10   3   1        69.1522    2.7500   0.02034
       MURPTR 1  10   3   3       116.0124    3.7222   0.02092
       MURPTR 1  10   3   5        81.0694    3.9569   0.02129
       MURPTR 1  10   3   7        57.4024    4.1234   0.02173
       MURPTR 1  10   3   9        36.2919    4.1946   0.02238
       MURPTR 1  10   3  11        20.6871    3.9927   0.02359
       MURPTR 1  10   3  13        14.4152    4.7339   0.02561
       MURPTR 1  10   4   0      2418.9167   29.8769   0.02001
       MURPTR 1  10   4   2      2059.4097   26.0668   0.02047
       MURPTR 1  10   4   4      1429.5002   19.6429   0.02087
       MURPTR 1  10   4   6       966.9663   15.1291   0.02135
       MURPTR 1  10   4   8       613.0259   12.0637   0.02187
       MURPTR 1  10   4  10       340.6765    9.1771   0.02277
       MURPTR 1  10   4  12       187.1536    7.2349   0.02433
       MURPTR 1  10   5   1      9501.2891  109.9180   0.02020
       MURPTR 1  10   5   3      7222.5000   84.6655   0.02068
       MURPTR 1  10   5   5      4832.3633   58.5685   0.02097
       MURPTR 1  10   5   7      3181.9089   40.9024   0.02148
       MURPTR 1  10   5   9      1926.9856   27.9142   0.02225
       MURPTR 1  10   5  11      1119.6772   19.2388   0.02346
       MURPTR 1  10   5  13       621.1389   12.8173   0.02552
       MURPTR 1  10   6   0       102.7951    3.8106   0.01974
       MURPTR 1  10   6   2       102.2582    3.5891   0.02028
       MURPTR 1  10   6   4        81.6358    3.5000   0.02078
       MURPTR 1  10   6   6        53.2322    3.7633   0.02120
       MURPTR 1  10   6   8        33.4390    3.8613   0.02179
       MURPTR 1  10   6  10        23.3962    3.8585   0.02283
       MURPTR 1  10   6  12        10.3421    3.9749   0.02441
       MURPTR 1  10   7   1      2417.8159   30.3008   0.01985
       MURPTR 1  10   7   3      1936.6047   25.3297   0.02036
       MURPTR 1  10   7   5      1295.0884   18.8009   0.02066
       MURPTR 1  10   7   7       850.2615   14.5976   0.02119
       MURPTR 1  10   7   9       511.5735   11.4348   0.02198
       MURPTR 1  10   7  11       309.3496    9.0006   0.02326
       MURPTR 1  10   8   0       646.3633   10.3463   0.01945
       MURPTR 1  10   8   2       591.6248    9.7927   0.01999
       MURPTR 1  10   8   4       439.2324    8.4542   0.02038
       MURPTR 1  10   8   6       290.3198    7.4052   0.02082
       MURPTR 1  10   8   8       171.5396    6.3157   0.02141
       MURPTR 1  10   8  10       104.3804    5.7422   0.02244
       MURPTR 1  10   8  12        56.5698    4.6937   0.02396
       MURPTR 1  10   9   1       147.0899    4.3456   0.01956
       MURPTR 1  10   9   3        94.8143    3.9079   0.02004
       MURPTR 1  10   9   5        70.7128    3.9345   0.02032
       MURPTR 1  10   9   7        49.7061    4.0459   0.02082
       MURPTR 1  10   9   9        31.6075    3.8840   0.02155
       MURPTR 1  10   9  11        14.1898    3.7687   0.02281
       MURPTR 1  10  10   0        34.1437    2.7474   0.01950
       MURPTR 1  10  10   2        28.2651    2.7498   0.01991
       MURPTR 1  10  10   4        16.2441    2.7299   0.02014
       MURPTR 1  10  10   6         8.6497    3.3534   0.02047
       MURPTR 1  10  10   8         6.2789    3.3452   0.02100
       MURPTR 1  10  10  10         5.2151    3.3900   0.02201
       MURPTR 1  10  10  12         0.7248    3.3484   0.02367
       MURPTR 1  10  11   1         0.8874    2.3972   0.01968
       MURPTR 2  10  11   3        -0.3885    2.5615   0.02013
       MURPTR 1  10  11   5         0.5966    2.8340   0.02036
       MURPTR 1  10  11   7         2.6122    3.1781   0.02080
       MURPTR 2  10  11   9        -1.9224    3.0503   0.02149
       MURPTR 2  10  11  11        -4.8050    3.1224   0.02276
       MURPTR 1  10  12   0        53.8236    3.1853   0.01968
       MURPTR 1  10  12   2        49.4732    3.4759   0.02006
       MURPTR 1  10  12   4        31.4459    3.2550   0.02029
       MURPTR 1  10  12   6        14.7165    3.3588   0.02058
       MURPTR 1  10  12   8         7.6924    3.3569   0.02111
       MURPTR 1  10  12  10         2.0111    3.3622   0.02212
       MURPTR 2  10  12  12        -0.3855    3.5490   0.02384
       MURPTR 1  10  13   1        72.3506    3.7049   0.01997
       MURPTR 1  10  13   3        57.4053    3.6656   0.02036
       MURPTR 1  10  13   5        50.0198    3.8279   0.02056
       MURPTR 1  10  13   7        39.6470    4.0436   0.02097
       MURPTR 1  10  13   9        21.9512    3.8297   0.02169
       MURPTR 1  10  13  11        18.9675    3.6603   0.02300
       MURPTR 1  10  14   0         8.1116    2.7400   0.02003
       MURPTR 1  10  14   2         6.0191    2.5593   0.02039
       MURPTR 1  10  14   4         1.0054    2.8265   0.02061
       MURPTR 2  10  14   6        -0.4095    2.9441   0.02090
       MURPTR 2  10  14   8        -1.3893    2.9879   0.02142
       MURPTR 2  10  14  10        -1.6753    3.0927   0.02248
       MURPTR 1  10  15   1       167.4828    5.5351   0.02038
       MURPTR 1  10  15   3       149.9462    5.5552   0.02075
       MURPTR 1  10  15   5       107.6442    5.0953   0.02095
       MURPTR 1  10  15   7        77.0191    4.8124   0.02135
       MURPTR 1  10  15   9        51.2999    4.5869   0.02210
       MURPTR 1  10  15  11        29.6246    3.8499   0.02343
       MURPTR 1  10  16   0       790.2119   13.6699   0.02039
       MURPTR 1  10  16   2       740.8550   13.2236   0.02079
       MURPTR 1  10  16   4       627.8445   12.1875   0.02104
       MURPTR 1  10  16   6       472.6040   10.7099   0.02134
       MURPTR 1  10  16   8       309.4053    8.8274   0.02187
       MURPTR 1  10  16  10       179.7602    6.7866   0.02289
       MURPTR 1  10  17   1      3451.2417   44.2962   0.02082
       MURPTR 1  10  17   3      3099.9504   40.6182   0.02117
       MURPTR 1  10  17   5      2483.3040   34.1354   0.02138
       MURPTR 1  10  17   7      1737.0334   26.1508   0.02179
       MURPTR 1  10  17   9      1137.9919   19.2696   0.02258
       MURPTR 1  10  18   0       112.2098    5.0271   0.02086
       MURPTR 1  10  18   2       115.1087    5.2162   0.02130
       MURPTR 1  10  18   4        91.6411    4.9190   0.02154
       MURPTR 1  10  18   6        71.2658    4.6991   0.02183
       MURPTR 1  10  18   8        47.5488    4.4128   0.02245
       MURPTR 1  10  18  10        31.1047    3.9497   0.02352
       MURPTR 1  10  19   1        27.4926    3.5304   0.02140
       MURPTR 1  10  19   3        16.9704    3.3668   0.02178
       MURPTR 1  10  19   5        21.0348    3.5550   0.02197
       MURPTR 1  10  19   7         7.2446    3.4878   0.02242
       MURPTR 1  10  19   9         5.7166    3.3062   0.02321
       MURPTR 1  10  20   0        29.0359    3.6675   0.02130
       MURPTR 1  10  20   2        33.2595    3.8013   0.02184
       MURPTR 1  10  20   4        21.8955    3.5837   0.02213
       MURPTR 1  10  20   6        17.6543    3.5699   0.02243
       MURPTR 1  10  20   8        14.5537    3.6352   0.02302
       MURPTR 1  10  21   1         1.9060    3.1142   0.02182
       MURPTR 1  10  21   3         0.2531    2.9931   0.02224
       MURPTR 1  10  21   5         2.6560    3.0962   0.02247
       MURPTR 1  10  21   7         0.9166    3.1442   0.02288
       MURPTR 2  10  21   9        -5.3743    5.8301   0.02364
       MURPTR 1  10  22   0        95.8115    5.1675   0.02156
       MURPTR 1  10  22   2        80.1823    4.9103   0.02220
       MURPTR 1  10  22   4        71.5689    4.7742   0.02254
       MURPTR 1  10  22   6        52.4847    4.3513   0.02282
       MURPTR 1  10  22   8        30.7479    3.8265   0.02338
       MURPTR 1  10  23   1         3.5114    3.1119   0.02214
       MURPTR 2  10  23   3        -0.9168    2.9942   0.02259
       MURPTR 1  10  23   5         4.5871    3.0719   0.02284
       MURPTR 1  10  23   7         1.8112    2.9442   0.02328
       MURPTR 1  10  24   0        81.8682    4.9958   0.02186
       MURPTR 1  10  24   2        75.7330    4.8966   0.02255
       MURPTR 1  10  24   4        58.0778    4.4273   0.02296
       MURPTR 1  10  24   6        46.3689    4.1158   0.02329
       MURPTR 1  10  25   1        33.5548    3.8979   0.02251
       MURPTR 1  10  25   3        24.2365    3.6461   0.02301
       MURPTR 1  10  25   5        25.5922    3.6162   0.02333
       MURPTR 1  10  26   0        26.2862    3.7569   0.02222
       MURPTR 1  10  26   2        24.3462    3.6512   0.02297
       MURPTR 1  10  26   4        19.7826    3.4537   0.02346
       MURPTR 1  10  27   1       495.0220   11.1206   0.02290
       MURPTR 1  10  27   3       445.9739   10.3391   0.02344
       MURPTR 1  10  28   0        49.5352    4.1377   0.02259
       MURPTR 1  10  28   2        50.1746    4.2600   0.02342
       MURPTR 1  11   1   0        11.7202    2.3424   0.02080
       MURPTR 1  11   1   2         4.3110    2.5226   0.02129
       MURPTR 1  11   1   4        10.3446    2.7880   0.02183
       MURPTR 1  11   1   6        15.0540    2.9137   0.02232
       MURPTR 1  11   1   8        13.1193    3.5975   0.02277
       MURPTR 1  11   1  10         8.7211    3.3399   0.02354
       MURPTR 1  11   1  12         2.9217    3.5191   0.02486
       MURPTR 1  11   2   1       138.9801    4.0488   0.02078
       MURPTR 1  11   2   3        82.3216    3.5888   0.02134
       MURPTR 1  11   2   5        54.2520    3.3166   0.02169
       MURPTR 1  11   2   7        42.6993    3.8353   0.02213
       MURPTR 1  11   2   9        16.5379    3.8843   0.02286
       MURPTR 1  11   2  11        14.4428    3.9113   0.02396
       MURPTR 1  11   2  13        10.8764    4.2779   0.02579
       MURPTR 1  11   3   0        10.8005    2.3917   0.02034
       MURPTR 1  11   3   2         9.8236    2.4203   0.02083
       MURPTR 1  11   3   4        14.8887    2.7727   0.02128
       MURPTR 1  11   3   6        20.6268    3.0437   0.02171
       MURPTR 1  11   3   8        18.7969    3.8243   0.02218
       MURPTR 1  11   3  10        13.1444    3.5262   0.02315
       MURPTR 1  11   3  12        11.5733    3.7352   0.02474
       MURPTR 1  11   4   1       269.5283    5.7726   0.02038
       MURPTR 1  11   4   3       239.0747    5.6039   0.02096
       MURPTR 1  11   4   5       158.1309    4.9572   0.02132
       MURPTR 1  11   4   7        92.8746    4.9036   0.02180
       MURPTR 1  11   4   9        57.4146    4.6911   0.02245
       MURPTR 1  11   4  11        33.3408    4.3970   0.02370
       MURPTR 1  11   4  13        15.4561    4.4655   0.02591
       MURPTR 1  11   5   0       453.9487    7.9269   0.02018
       MURPTR 1  11   5   2       478.7612    8.4192   0.02062
       MURPTR 1  11   5   4       404.1711    7.9315   0.02101
       MURPTR 1  11   5   6       273.1538    7.0234   0.02148
       MURPTR 1  11   5   8       186.4965    6.4912   0.02203
       MURPTR 1  11   5  10       122.6401    5.9620   0.02301
       MURPTR 1  11   5  12        55.7430    4.6906   0.02464
       MURPTR 1  11   6   1         4.8205    2.6141   0.02012
       MURPTR 1  11   6   3         2.9176    2.4027   0.02082
       MURPTR 1  11   6   5         4.8065    2.7446   0.02117
       MURPTR 1  11   6   7         2.0351    2.9350   0.02171
       MURPTR 1  11   6   9         3.4823    3.4915   0.02248
       MURPTR 1  11   6  11         4.6749    3.5708   0.02375
       MURPTR 1  11   7   0       912.5500   13.4430   0.01981
       MURPTR 1  11   7   2       786.0737   12.1005   0.02026
       MURPTR 1  11   7   4       601.7280   10.4331   0.02067
       MURPTR 1  11   7   6       467.5015    9.6930   0.02111
       MURPTR 1  11   7   8       332.3330    8.6033   0.02174
       MURPTR 1  11   7  10       205.6829    7.5165   0.02278
       MURPTR 1  11   7  12       115.7619    5.8503   0.02430
       MURPTR 1  11   8   1        49.5302    2.9564   0.01978
       MURPTR 1  11   8   3        43.5079    3.1515   0.02043
       MURPTR 1  11   8   5        35.0406    3.3781   0.02077
       MURPTR 1  11   8   7        19.0487    3.4679   0.02129
       MURPTR 1  11   8   9        12.7612    3.4210   0.02208
       MURPTR 1  11   8  11        10.3936    3.6925   0.02335
       MURPTR 1  11   9   0       259.1987    5.9008   0.01948
       MURPTR 1  11   9   2       224.0715    5.6478   0.01995
       MURPTR 1  11   9   4       160.1686    5.0911   0.02031
       MURPTR 1  11   9   6       108.5247    5.0551   0.02073
       MURPTR 1  11   9   8        54.7556    4.3668   0.02132
       MURPTR 1  11   9  10        27.7513    3.9015   0.02233
       MURPTR 1  11   9  12         8.8994    3.5136   0.02389
       MURPTR 1  11  10   1        69.0760    3.5797   0.01966
       MURPTR 1  11  10   3        78.1008    3.9495   0.02014
       MURPTR 1  11  10   5        53.0226    3.8715   0.02039
       MURPTR 1  11  10   7        43.4654    4.0357   0.02088
       MURPTR 1  11  10   9        29.2060    3.8485   0.02162
       MURPTR 1  11  10  11        23.2369    3.8165   0.02295
       MURPTR 1  11  11   0       176.6764    5.0796   0.01957
       MURPTR 1  11  11   2       176.4298    5.3340   0.02002
       MURPTR 1  11  11   4       158.4835    5.3434   0.02031
       MURPTR 1  11  11   6       110.5555    5.1420   0.02064
       MURPTR 1  11  11   8        72.1545    4.7080   0.02119
       MURPTR 1  11  11  10        51.4883    4.5549   0.02223
       MURPTR 1  11  11  12        23.8281    4.3112   0.02392
       MURPTR 1  11  12   1       297.3223    6.9320   0.01978
       MURPTR 1  11  12   3       259.9543    6.7521   0.02025
       MURPTR 1  11  12   5       195.1904    6.3092   0.02048
       MURPTR 1  11  12   7       126.0823    5.7022   0.02095
       MURPTR 1  11  12   9        83.3474    5.1478   0.02167
       MURPTR 1  11  12  11        45.8391    4.2916   0.02304
       MURPTR 1  11  13   0        23.3505    2.8981   0.01979
       MURPTR 1  11  13   2        12.7742    2.8682   0.02019
       MURPTR 1  11  13   4        12.9923    3.1282   0.02049
       MURPTR 1  11  13   6         9.1926    3.2511   0.02078
       MURPTR 1  11  13   8         5.7565    3.1457   0.02134
       MURPTR 2  11  13  10        -0.2977    3.1726   0.02241
       MURPTR 1  11  14   1        97.3235    4.4277   0.02010
       MURPTR 1  11  14   3        85.2832    4.4013   0.02053
       MURPTR 1  11  14   5        64.8174    4.2489   0.02077
       MURPTR 1  11  14   7        37.7496    3.9857   0.02119
       MURPTR 1  11  14   9        22.3761    3.9951   0.02197
       MURPTR 1  11  14  11         6.5018    3.2730   0.02338
       MURPTR 1  11  15   0       612.2737   11.4435   0.02014
       MURPTR 1  11  15   2       565.5999   11.0417   0.02055
       MURPTR 1  11  15   4       506.5781   10.6377   0.02083
       MURPTR 1  11  15   6       385.8455    9.5262   0.02116
       MURPTR 1  11  15   8       280.2175    8.4385   0.02170
       MURPTR 1  11  15  10       173.1710    6.7491   0.02280
       MURPTR 1  11  16   1       369.4331    8.6179   0.02049
       MURPTR 1  11  16   3       329.0347    8.2583   0.02092
       MURPTR 1  11  16   5       245.4149    7.4617   0.02117
       MURPTR 1  11  16   7       177.0572    6.7713   0.02161
       MURPTR 1  11  16   9       110.7918    4.8659   0.02238
       MURPTR 1  11  17   0        28.7766    3.4455   0.02050
       MURPTR 1  11  17   2        24.7873    3.3386   0.02095
       MURPTR 1  11  17   4        20.1217    3.3841   0.02125
       MURPTR 1  11  17   6        14.1587    3.4202   0.02159
       MURPTR 1  11  17   8        10.0842    3.5938   0.02216
       MURPTR 1  11  17  10         0.9404    3.0446   0.02326
       MURPTR 1  11  18   1        97.6660    4.8845   0.02097
       MURPTR 1  11  18   3        80.1130    4.6339   0.02138
       MURPTR 1  11  18   5        67.0858    4.6184   0.02162
       MURPTR 1  11  18   7        43.3119    4.2967   0.02209
       MURPTR 1  11  18   9        25.3279    3.8105   0.02295
       MURPTR 1  11  19   0        28.6885    3.5851   0.02100
       MURPTR 1  11  19   2        28.3903    3.6492   0.02151
       MURPTR 1  11  19   4        23.7630    3.6745   0.02181
       MURPTR 1  11  19   6        20.7203    3.6261   0.02215
       MURPTR 1  11  19   8        16.3906    3.6774   0.02280
       MURPTR 1  11  20   1       197.2276    6.8483   0.02154
       MURPTR 1  11  20   3       160.5121    6.3732   0.02200
       MURPTR 1  11  20   5       131.9215    5.8873   0.02225
       MURPTR 1  11  20   7       101.0369    5.3734   0.02272
       MURPTR 1  11  20   9        66.7081    4.8318   0.02353
       MURPTR 1  11  21   0        44.9663    4.1266   0.02139
       MURPTR 1  11  21   2        33.2766    3.8654   0.02201
       MURPTR 1  11  21   4        35.4257    3.9156   0.02237
       MURPTR 1  11  21   6        20.6816    3.6310   0.02267
       MURPTR 1  11  21   8        12.7180    3.3669   0.02325
       MURPTR 1  11  22   1         2.3985    3.0746   0.02193
       MURPTR 1  11  22   3         4.5302    3.1377   0.02241
       MURPTR 1  11  22   5         1.9671    3.0559   0.02268
       MURPTR 1  11  22   7         1.0090    3.0662   0.02313
       MURPTR 2  11  23   0        -0.4189    2.9565   0.02167
       MURPTR 1  11  23   2         1.6593    3.0329   0.02237
       MURPTR 2  11  23   4        -0.7923    3.0201   0.02277
       MURPTR 1  11  23   6         0.2599    2.9864   0.02309
       MURPTR 1  11  24   1       142.4284    6.1374   0.02227
       MURPTR 1  11  24   3       134.5423    5.9453   0.02279
       MURPTR 1  11  24   5       113.4761    5.4926   0.02309
       MURPTR 2  11  25   0        -1.2614    2.9103   0.02202
       MURPTR 1  11  25   2         0.9135    2.9575   0.02277
       MURPTR 1  11  25   4         3.5551    3.1291   0.02323
       MURPTR 2  11  25   6        -0.3022    3.7824   0.02360
       MURPTR 1  11  26   1       281.1267    8.2681   0.02268
       MURPTR 1  11  26   3       250.4927    7.7267   0.02324
       MURPTR 1  11  26   5       214.8136   12.1160   0.02365
       MURPTR 1  11  27   0       215.0402    7.1558   0.02240
       MURPTR 1  11  27   2       204.2058    6.9349   0.02321
       MURPTR 1  11  28   1        58.0928    4.3724   0.02307
       MURPTR 1  12   0   0       211.2111    5.0927   0.02132
       MURPTR 1  12   0   2       237.0780    5.5709   0.02179
       MURPTR 1  12   0   4       188.9805    5.1438   0.02232
       MURPTR 1  12   0   6       104.8359    4.6745   0.02272
       MURPTR 1  12   0   8        68.6651    4.7587   0.02310
       MURPTR 1  12   0  10        40.1042    4.2779   0.02387
       MURPTR 1  12   0  12        23.7427    4.0291   0.02538
       MURPTR 1  12   1   1      2122.4705   26.9313   0.02115
       MURPTR 1  12   1   3      1820.1343   23.9729   0.02179
       MURPTR 1  12   1   5      1336.8701   19.1936   0.02219
       MURPTR 1  12   1   7       909.0063   15.2775   0.02262
       MURPTR 1  12   1   9       543.9871   11.8338   0.02318
       MURPTR 1  12   1  11       298.1794    8.7801   0.02420
       MURPTR 1  12   2   0       113.8199    3.8298   0.02069
       MURPTR 1  12   2   2       118.1317    4.1060   0.02114
       MURPTR 1  12   2   4        92.1237    3.9373   0.02164
       MURPTR 1  12   2   6        69.0233    4.1125   0.02212
       MURPTR 1  12   2   8        42.9234    4.2221   0.02263
       MURPTR 1  12   2  10        20.5418    3.9155   0.02352
       MURPTR 1  12   2  12        11.9590    3.7054   0.02493
       MURPTR 1  12   3   1       690.1826   10.7296   0.02075
       MURPTR 1  12   3   3       514.2449    9.0850   0.02133
       MURPTR 1  12   3   5       322.0835    7.3832   0.02166
       MURPTR 1  12   3   7       181.9293    6.1571   0.02209
       MURPTR 1  12   3   9       104.7145    5.6139   0.02286
       MURPTR 1  12   3  11        56.7070    4.7927   0.02411
       MURPTR 1  12   4   0        38.6677    3.0204   0.02038
       MURPTR 1  12   4   2        29.7673    2.7035   0.02088
       MURPTR 1  12   4   4        17.7518    2.7775   0.02135
       MURPTR 1  12   4   6         9.1656    3.1809   0.02179
       MURPTR 1  12   4   8         8.1201    3.3736   0.02225
       MURPTR 1  12   4  10         4.4532    3.6799   0.02326
       MURPTR 1  12   4  12         2.9979    3.4264   0.02498
       MURPTR 1  12   5   1       255.2663    5.7797   0.02054
       MURPTR 1  12   5   3       227.7704    5.5219   0.02111
       MURPTR 1  12   5   5       173.1227    5.4015   0.02147
       MURPTR 1  12   5   7       137.3013    5.4216   0.02196
       MURPTR 1  12   5   9        89.2938    5.2337   0.02267
       MURPTR 1  12   5  11        54.6182    4.6387   0.02399
       MURPTR 1  12   6   0        96.1072    3.6595   0.02007
       MURPTR 1  12   6   2       102.3351    3.8009   0.02067
       MURPTR 1  12   6   4        85.1805    3.9170   0.02121
       MURPTR 1  12   6   6        54.8115    4.0010   0.02168
       MURPTR 1  12   6   8        31.9356    3.7932   0.02225
       MURPTR 1  12   6  10        18.7415    3.9805   0.02327
       MURPTR 1  12   6  12        10.4319    3.6184   0.02467
       MURPTR 1  12   7   1        58.2708    3.1604   0.02011
       MURPTR 1  12   7   3        50.6035    3.3060   0.02072
       MURPTR 1  12   7   5        36.7945    3.4648   0.02107
       MURPTR 1  12   7   7        32.8660    3.7403   0.02164
       MURPTR 1  12   7   9        26.1614    3.7092   0.02242
       MURPTR 1  12   7  11        19.2626    3.8767   0.02365
       MURPTR 1  12   8   0        14.9483    2.3323   0.01974
       MURPTR 1  12   8   2        12.7660    2.6270   0.02030
       MURPTR 1  12   8   4         9.4553    2.5582   0.02079
       MURPTR 1  12   8   6         8.3824    3.2691   0.02121
       MURPTR 1  12   8   8         2.9923    3.2296   0.02184
       MURPTR 2  12   8  10        -0.6568    3.1626   0.02289
       MURPTR 1  12   8  12         2.1488    3.3217   0.02424
       MURPTR 1  12   9   1      1613.0554   22.0551   0.01974
       MURPTR 1  12   9   3      1354.9402   19.4597   0.02035
       MURPTR 1  12   9   5       994.3066   15.9997   0.02070
       MURPTR 1  12   9   7       660.0415   12.8089   0.02123
       MURPTR 1  12   9   9       412.6741   10.1884   0.02200
       MURPTR 1  12   9  11       236.8461    7.8513   0.02325
       MURPTR 1  12  10   0       153.5968    4.7450   0.01959
       MURPTR 1  12  10   2       131.1170    4.7283   0.02001
       MURPTR 1  12  10   4        83.7154    4.1950   0.02038
       MURPTR 1  12  10   6        64.4828    4.3724   0.02078
       MURPTR 1  12  10   8        40.8079    4.0834   0.02136
       MURPTR 1  12  10  10        19.6854    3.8310   0.02242
       MURPTR 1  12  10  12        11.0405    4.0562   0.02410
       MURPTR 1  12  11   1       214.5004    5.8187   0.01978
       MURPTR 1  12  11   3       172.4172    5.5390   0.02031
       MURPTR 1  12  11   5       141.0910    5.4924   0.02057
       MURPTR 1  12  11   7        92.7091    5.0953   0.02107
       MURPTR 1  12  11   9        50.1804    4.5088   0.02183
       MURPTR 1  12  11  11        27.1118    3.8674   0.02320
       MURPTR 1  12  12   0       145.8727    4.9112   0.01968
       MURPTR 1  12  12   2       127.2788    4.8860   0.02011
       MURPTR 1  12  12   4        93.9527    4.5665   0.02045
       MURPTR 1  12  12   6        61.9200    4.3605   0.02079
       MURPTR 1  12  12   8        42.8428    4.0666   0.02139
       MURPTR 1  12  12  10        26.8347    3.8727   0.02244
       MURPTR 1  12  13   1      1009.1602   15.9335   0.01993
       MURPTR 1  12  13   3       885.5806   14.7709   0.02042
       MURPTR 1  12  13   5       655.0591   12.5298   0.02067
       MURPTR 1  12  13   7       462.8269   10.6830   0.02116
       MURPTR 1  12  13   9       292.8318    8.6707   0.02196
       MURPTR 1  12  13  11       161.0578    6.3436   0.02338
       MURPTR 1  12  14   0       165.4731    5.5748   0.01993
       MURPTR 1  12  14   2       158.9578    5.5966   0.02037
       MURPTR 1  12  14   4       131.6533    5.3662   0.02068
       MURPTR 1  12  14   6       105.8430    5.2763   0.02101
       MURPTR 1  12  14   8        58.3881    4.6799   0.02160
       MURPTR 1  12  14  10        37.1151    4.1541   0.02276
       MURPTR 1  12  15   1        49.2850    3.8225   0.02028
       MURPTR 1  12  15   3        29.8658    3.4987   0.02075
       MURPTR 1  12  15   5        23.5790    3.5447   0.02102
       MURPTR 1  12  15   7         8.9859    3.3474   0.02147
       MURPTR 1  12  15   9         9.4599    3.4557   0.02230
       MURPTR 1  12  16   0        73.6467    4.2691   0.02028
       MURPTR 1  12  16   2        64.7872    4.1760   0.02074
       MURPTR 1  12  16   4        55.4326    4.1483   0.02106
       MURPTR 1  12  16   6        48.7500    4.2103   0.02142
       MURPTR 1  12  16   8        26.8703    4.0651   0.02200
       MURPTR 1  12  16  10        24.4529    3.7141   0.02314
       MURPTR 1  12  17   1       268.1616    7.5206   0.02067
       MURPTR 1  12  17   3       234.1107    7.2011   0.02113
       MURPTR 1  12  17   5       184.1517    6.6984   0.02142
       MURPTR 1  12  17   7       132.3626    5.9945   0.02189
       MURPTR 1  12  17   9        86.0452    5.1520   0.02275
       MURPTR 1  12  18   0       123.6136    5.4226   0.02066
       MURPTR 1  12  18   2       115.0054    5.3041   0.02117
       MURPTR 1  12  18   4        91.6031    5.0432   0.02151
       MURPTR 1  12  18   6        74.2672    4.8377   0.02186
       MURPTR 1  12  18   8        45.9303    4.2919   0.02252
       MURPTR 1  12  19   1        43.0954    3.9568   0.02120
       MURPTR 1  12  19   3        39.4915    4.0077   0.02167
       MURPTR 1  12  19   5        39.9883    3.9952   0.02195
       MURPTR 1  12  19   7        23.3628    3.7607   0.02246
       MURPTR 1  12  19   9        24.1914    3.7070   0.02341
       MURPTR 1  12  20   0         1.0964    2.9886   0.02118
       MURPTR 2  12  20   2        -2.7858    2.9066   0.02177
       MURPTR 1  12  20   4         3.7634    3.0232   0.02212
       MURPTR 2  12  20   6        -1.1801    3.0013   0.02249
       MURPTR 1  12  20   8         0.6621    3.0785   0.02317
       MURPTR 1  12  21   1       593.5403   12.5327   0.02173
       MURPTR 1  12  21   3       532.6812   11.8066   0.02224
       MURPTR 1  12  21   5       425.4609   10.4279   0.02254
       MURPTR 1  12  21   7       310.1279    8.7522   0.02304
       MURPTR 1  12  22   0        53.7609    4.3099   0.02152
       MURPTR 1  12  22   2        52.5803    4.3097   0.02221
       MURPTR 1  12  22   4        48.3394    4.3273   0.02260
       MURPTR 1  12  22   6        41.8314    4.0831   0.02293
       MURPTR 1  12  23   1        61.4851    4.5433   0.02209
       MURPTR 1  12  23   3        64.3716    4.6399   0.02262
       MURPTR 1  12  23   5        50.0787    4.2811   0.02293
       MURPTR 1  12  23   7        37.0703    3.9910   0.02346
       MURPTR 1  12  24   0        75.4609    4.8758   0.02183
       MURPTR 1  12  24   2        65.9651    4.6175   0.02258
       MURPTR 1  12  24   4        50.6064    4.2844   0.02304
       MURPTR 1  12  24   6        40.8825    3.9417   0.02342
       MURPTR 1  12  25   1        19.3932    3.5347   0.02246
       MURPTR 1  12  25   3        20.1390    3.5429   0.02305
       MURPTR 1  12  25   5        11.6457    3.2875   0.02343
       MURPTR 1  12  26   0        44.9642    4.0993   0.02223
       MURPTR 1  12  26   2        39.8822    3.9698   0.02303
       MURPTR 1  12  26   4        37.9643    3.9808   0.02357
       MURPTR 1  12  27   1        24.4937    3.5854   0.02288
       MURPTR 1  13   1   0         0.1728    2.3815   0.02104
       MURPTR 1  13   1   2         6.4068    2.1986   0.02155
       MURPTR 1  13   1   4        23.5750    2.6952   0.02209
       MURPTR 1  13   1   6        20.1323    3.3987   0.02257
       MURPTR 1  13   1   8        15.4120    3.3891   0.02296
       MURPTR 1  13   1  10        11.2088    3.8611   0.02374
       MURPTR 1  13   1  12         6.2672    3.5180   0.02534
       MURPTR 1  13   2   1       575.5164    9.5842   0.02102
       MURPTR 1  13   2   3       491.5676    8.8637   0.02165
       MURPTR 1  13   2   5       369.1375    8.0459   0.02205
       MURPTR 1  13   2   7       240.1442    7.0183   0.02252
       MURPTR 1  13   2   9       182.1031    6.8384   0.02320
       MURPTR 1  13   2  11       111.2874    5.8068   0.02425
       MURPTR 1  13   3   0       397.9514    7.4651   0.02071
       MURPTR 1  13   3   2       371.6387    7.2782   0.02116
       MURPTR 1  13   3   4       291.1006    6.7011   0.02164
       MURPTR 1  13   3   6       208.8475    6.3341   0.02209
       MURPTR 1  13   3   8       128.7021    5.6228   0.02265
       MURPTR 1  13   3  10        70.9308    5.1266   0.02364
       MURPTR 1  13   3  12        36.3253    4.2351   0.02510
       MURPTR 1  13   4   1        17.0639    2.4139   0.02080
       MURPTR 1  13   4   3         6.7563    2.5959   0.02141
       MURPTR 1  13   4   5         5.9166    2.8146   0.02175
       MURPTR 1  13   4   7         1.1459    3.0650   0.02217
       MURPTR 2  13   4   9        -1.5844    3.2135   0.02294
       MURPTR 2  13   4  11        -1.4535    3.3411   0.02432
       MURPTR 1  13   5   0        14.4851    2.4153   0.02054
       MURPTR 1  13   5   2         9.1785    2.2151   0.02102
       MURPTR 1  13   5   4         3.4018    2.6343   0.02150
       MURPTR 1  13   5   6         8.2559    3.4196   0.02195
       MURPTR 1  13   5   8         4.4622    3.2316   0.02246
       MURPTR 1  13   5  10         3.4401    3.5860   0.02352
       MURPTR 1  13   5  12         0.5337    3.3471   0.02528
       MURPTR 1  13   6   1       153.6253    4.4993   0.02051
       MURPTR 1  13   6   3       128.8093    4.3995   0.02127
       MURPTR 1  13   6   5        96.0643    4.5324   0.02167
       MURPTR 1  13   6   7        72.0538    4.6046   0.02218
       MURPTR 1  13   6   9        47.6557    4.1482   0.02290
       MURPTR 1  13   6  11        28.3967    4.0619   0.02404
       MURPTR 1  13   7   0        89.2641    3.7312   0.02009
       MURPTR 1  13   7   2        79.6793    3.7548   0.02058
       MURPTR 1  13   7   4        60.8543    3.6613   0.02109
       MURPTR 1  13   7   6        45.4113    3.7956   0.02159
       MURPTR 1  13   7   8        30.6917    3.8202   0.02218
       MURPTR 1  13   7  10        12.5676    3.5994   0.02316
       MURPTR 1  13   7  12         8.6394    3.5560   0.02478
       MURPTR 1  13   8   1        85.3354    3.8052   0.02014
       MURPTR 1  13   8   3        70.7832    3.6811   0.02084
       MURPTR 1  13   8   5        52.3000    3.8803   0.02118
       MURPTR 1  13   8   7        39.5938    3.9661   0.02175
       MURPTR 1  13   8   9        26.3128    3.8621   0.02254
       MURPTR 1  13   8  11        18.5179    3.8652   0.02365
       MURPTR 1  13   9   0       573.9673   10.1703   0.01971
       MURPTR 1  13   9   2       529.2498    9.8353   0.02021
       MURPTR 1  13   9   4       413.6384    8.8553   0.02071
       MURPTR 1  13   9   6       276.4614    7.6527   0.02117
       MURPTR 1  13   9   8       179.1181    6.5869   0.02177
       MURPTR 1  13   9  10        97.2406    5.4351   0.02278
       MURPTR 1  13   9  12        50.9187    4.9042   0.02427
       MURPTR 1  13  10   1       345.0066    7.5334   0.01982
       MURPTR 1  13  10   3       297.4365    7.2177   0.02041
       MURPTR 1  13  10   5       228.9133    6.6985   0.02074
       MURPTR 1  13  10   7       166.8708    6.3634   0.02127
       MURPTR 1  13  10   9       107.5793    5.5891   0.02206
       MURPTR 1  13  10  11        69.8513    4.7647   0.02340
       MURPTR 1  13  11   0       123.0648    4.6182   0.01973
       MURPTR 1  13  11   2       112.4230    4.6413   0.02016
       MURPTR 1  13  11   4       109.3914    4.8950   0.02056
       MURPTR 1  13  11   6        76.6675    4.6639   0.02095
       MURPTR 1  13  11   8        63.3367    4.5387   0.02156
       MURPTR 1  13  11  10        33.6939    4.0442   0.02267
       MURPTR 1  13  12   1       492.6465    9.7302   0.01987
       MURPTR 1  13  12   3       452.8206    9.5143   0.02044
       MURPTR 1  13  12   5       326.7227    8.3341   0.02074
       MURPTR 1  13  12   7       232.9013    7.4734   0.02127
       MURPTR 1  13  12   9       143.5439    6.3554   0.02205
       MURPTR 1  13  12  11        79.4385    4.8397   0.02350
       MURPTR 1  13  13   0        33.0128    3.3249   0.01983
       MURPTR 1  13  13   2        29.8149    3.3388   0.02027
       MURPTR 1  13  13   4        25.4177    3.3930   0.02066
       MURPTR 1  13  13   6        18.4908    3.5430   0.02101
       MURPTR 1  13  13   8         8.9377    3.4789   0.02165
       MURPTR 1  13  13  10         9.7827    3.5071   0.02280
       MURPTR 1  13  14   1        66.0474    4.1292   0.02010
       MURPTR 1  13  14   3        62.3704    4.1089   0.02062
       MURPTR 1  13  14   5        55.5712    4.2051   0.02093
       MURPTR 1  13  14   7        44.8095    4.1524   0.02145
       MURPTR 1  13  14   9        32.9794    4.0220   0.02230
       MURPTR 1  13  15   0         0.6372    2.6251   0.02013
       MURPTR 2  13  15   2        -0.5629    2.7642   0.02057
       MURPTR 1  13  15   4         0.7443    2.8727   0.02093
       MURPTR 2  13  15   6        -0.1150    3.0581   0.02131
       MURPTR 2  13  15   8        -0.8216    3.3575   0.02194
       MURPTR 2  13  15  10        -3.8947    2.9440   0.02315
       MURPTR 1  13  16   1        19.4142    3.2044   0.02046
       MURPTR 1  13  16   3        13.8771    3.2621   0.02098
       MURPTR 1  13  16   5        13.2451    3.3782   0.02130
       MURPTR 1  13  16   7         7.0569    3.3440   0.02181
       MURPTR 1  13  16   9         2.1214    3.3330   0.02267
       MURPTR 1  13  17   0        77.5403    4.5403   0.02045
       MURPTR 1  13  17   2        75.1146    4.5351   0.02095
       MURPTR 1  13  17   4        71.9004    4.6605   0.02133
       MURPTR 1  13  17   6        60.6070    4.5402   0.02172
       MURPTR 1  13  17   8        37.8020    4.1660   0.02237
       MURPTR 1  13  18   1       123.9530    5.5394   0.02087
       MURPTR 1  13  18   3       107.2623    5.3206   0.02138
       MURPTR 1  13  18   5        84.9735    4.9940   0.02171
       MURPTR 1  13  18   7        71.7395    4.8650   0.02225
       MURPTR 1  13  18   9        46.4243    4.2024   0.02322
       MURPTR 1  13  19   0       164.5575    6.3607   0.02089
       MURPTR 1  13  19   2       149.6983    6.1164   0.02145
       MURPTR 1  13  19   4       130.1336    5.8390   0.02182
       MURPTR 1  13  19   6        91.5442    5.2118   0.02222
       MURPTR 1  13  19   8        66.0632    4.6444   0.02300
       MURPTR 1  13  20   1       343.6780    9.1293   0.02147
       MURPTR 1  13  20   3       304.4121    8.6300   0.02200
       MURPTR 1  13  20   5       234.1888    7.7405   0.02233
       MURPTR 1  13  20   7       161.3277    6.5296   0.02290
       MURPTR 1  13  21   0       131.6657    5.8282   0.02137
       MURPTR 1  13  21   2       115.9268    5.5757   0.02203
       MURPTR 1  13  21   4        98.2941    5.3186   0.02244
       MURPTR 1  13  21   6        75.8676    4.8184   0.02284
       MURPTR 1  13  21   8        41.7763    4.3219   0.02354
       MURPTR 1  13  22   1         8.0524    3.2653   0.02193
       MURPTR 1  13  22   3         3.3719    3.2044   0.02249
       MURPTR 1  13  22   5         1.4481    2.9895   0.02283
       MURPTR 2  13  22   7        -1.6549    2.9503   0.02336
       MURPTR 1  13  23   0         3.0795    3.1433   0.02169
       MURPTR 1  13  23   2         5.7332    3.2371   0.02243
       MURPTR 1  13  23   4         0.4250    2.9685   0.02289
       MURPTR 1  13  23   6         5.4823    3.0592   0.02328
       MURPTR 1  13  24   1       200.6143    7.1105   0.02228
       MURPTR 1  13  24   3       191.7978    6.9409   0.02289
       MURPTR 1  13  24   5       144.0256    5.9558   0.02327
       MURPTR 1  13  25   0        48.2377    4.2467   0.02205
       MURPTR 1  13  25   2        40.4321    4.0411   0.02286
       MURPTR 1  13  25   4        41.1201    3.9454   0.02339
       MURPTR 1  13  26   1        31.7993    3.7649   0.02271
       MURPTR 1  13  26   3        28.6681    3.6952   0.02339
       MURPTR 1  13  27   0        72.6091    4.6667   0.02249
       MURPTR 1  14   0   0       546.6138    9.3890   0.02145
       MURPTR 1  14   0   2       489.4438    8.8142   0.02192
       MURPTR 1  14   0   4       418.0044    8.4898   0.02244
       MURPTR 1  14   0   6       360.7412    8.5852   0.02287
       MURPTR 1  14   0   8       242.8018    7.5042   0.02329
       MURPTR 1  14   0  10       178.0198    7.0404   0.02420
       MURPTR 1  14   0  12       108.4382    5.6566   0.02581
       MURPTR 1  14   1   1        55.4634    3.1181   0.02143
       MURPTR 1  14   1   3        28.0772    2.8474   0.02205
       MURPTR 1  14   1   5        18.1474    2.9845   0.02245
       MURPTR 1  14   1   7         9.5099    3.2449   0.02281
       MURPTR 2  14   1   9        -1.0259    3.1896   0.02342
       MURPTR 1  14   1  11         0.5864    3.3943   0.02464
       MURPTR 1  14   2   0         7.8723    2.2813   0.02093
       MURPTR 1  14   2   2         7.1855    2.3470   0.02144
       MURPTR 1  14   2   4         0.1428    2.4241   0.02200
       MURPTR 1  14   2   6         4.6896    3.2996   0.02250
       MURPTR 1  14   2   8         0.7728    3.1674   0.02297
       MURPTR 1  14   2  10         3.0297    3.4487   0.02381
       MURPTR 2  14   2  12        -3.5755    3.2057   0.02544
       MURPTR 1  14   3   1        18.1956    2.3616   0.02106
       MURPTR 1  14   3   3         6.8718    2.3600   0.02167
       MURPTR 1  14   3   5         6.0357    2.8990   0.02205
       MURPTR 1  14   3   7         3.3534    3.2250   0.02256
       MURPTR 1  14   3   9         5.0275    3.0321   0.02328
       MURPTR 2  14   3  11        -0.2023    3.2277   0.02444
       MURPTR 1  14   4   0         3.5241    2.0824   0.02078
       MURPTR 1  14   4   2         6.3355    2.4993   0.02123
       MURPTR 1  14   4   4         7.7879    2.5642   0.02174
       MURPTR 1  14   4   6        11.2633    3.2729   0.02216
       MURPTR 1  14   4   8         3.1487    3.1874   0.02275
       MURPTR 1  14   4  10        14.0597    3.8715   0.02383
       MURPTR 1  14   4  12         9.5250    3.5192   0.02540
       MURPTR 1  14   5   1       424.9902    8.2280   0.02096
       MURPTR 1  14   5   3       368.1755    7.8499   0.02159
       MURPTR 1  14   5   5       260.5144    6.9277   0.02195
       MURPTR 1  14   5   7       167.7509    6.2004   0.02238
       MURPTR 1  14   5   9       107.7106    5.4919   0.02318
       MURPTR 1  14   5  11        55.6198    4.7110   0.02460
       MURPTR 2  14   6   0        -2.2445    2.3036   0.02044
       MURPTR 2  14   6   2        -1.5996    2.2509   0.02106
       MURPTR 1  14   6   4         0.2377    2.7256   0.02168
       MURPTR 2  14   6   6        -2.8898    2.7761   0.02215
       MURPTR 1  14   6   8         0.0060    2.9275   0.02265
       MURPTR 1  14   6  10         0.4860    3.4101   0.02355
       MURPTR 2  14   6  12        -2.2058    3.6735   0.02518
       MURPTR 1  14   7   1       289.1526    6.6378   0.02047
       MURPTR 1  14   7   3       239.2074    6.2031   0.02116
       MURPTR 1  14   7   5       173.1605    5.8886   0.02155
       MURPTR 1  14   7   7       114.5861    5.3506   0.02209
       MURPTR 1  14   7   9        65.9941    4.8105   0.02278
       MURPTR 1  14   7  11        35.7562    4.3046   0.02412
       MURPTR 1  14   8   0        24.2428    3.0413   0.02010
       MURPTR 1  14   8   2        24.3966    2.7923   0.02066
       MURPTR 1  14   8   4        33.3294    3.3825   0.02121
       MURPTR 1  14   8   6        21.9290    3.4431   0.02170
       MURPTR 1  14   8   8        24.8341    3.7025   0.02229
       MURPTR 1  14   8  10        16.1530    3.6629   0.02319
       MURPTR 1  14   9   1        35.0580    2.9718   0.02006
       MURPTR 1  14   9   3        20.6855    2.9492   0.02076
       MURPTR 1  14   9   5        13.9431    3.0168   0.02115
       MURPTR 1  14   9   7         5.2948    3.2805   0.02170
       MURPTR 1  14   9   9         2.1821    3.2170   0.02241
       MURPTR 1  14   9  11         2.5766    3.1844   0.02360
       MURPTR 1  14  10   0       466.2051    9.2698   0.01980
       MURPTR 1  14  10   2       426.9534    8.8802   0.02026
       MURPTR 1  14  10   4       375.4082    8.6687   0.02075
       MURPTR 1  14  10   6       249.2282    7.4489   0.02122
       MURPTR 1  14  10   8       174.4230    6.6446   0.02182
       MURPTR 1  14  10  10       109.6568    5.6322   0.02288
       MURPTR 1  14  11   1        51.4611    3.6188   0.01999
       MURPTR 1  14  11   3        50.9754    3.7544   0.02059
       MURPTR 1  14  11   5        38.9814    3.7520   0.02091
       MURPTR 1  14  11   7        35.3869    3.9469   0.02147
       MURPTR 1  14  11   9        23.3842    3.9877   0.02230
       MURPTR 1  14  11  11        14.8262    3.4907   0.02363
       MURPTR 1  14  12   0       160.3449    5.4906   0.01983
       MURPTR 1  14  12   2       150.4495    5.4505   0.02028
       MURPTR 1  14  12   4       129.8851    5.3585   0.02076
       MURPTR 1  14  12   6        99.8506    5.1734   0.02116
       MURPTR 1  14  12   8        74.2407    4.9933   0.02180
       MURPTR 1  14  12  10        53.5049    4.5102   0.02292
       MURPTR 1  14  13   1        27.5592    3.3983   0.02005
       MURPTR 1  14  13   3        24.7168    3.3660   0.02063
       MURPTR 1  14  13   5        18.8103    3.4115   0.02096
       MURPTR 1  14  13   7        12.7420    3.3713   0.02151
       MURPTR 1  14  13   9         6.0974    3.3430   0.02239
       MURPTR 1  14  14   0        14.1080    3.0235   0.02000
       MURPTR 1  14  14   2        16.3518    3.1943   0.02045
       MURPTR 1  14  14   4        14.6547    3.2639   0.02091
       MURPTR 1  14  14   6        12.6701    3.3973   0.02130
       MURPTR 1  14  14   8         9.1428    3.6270   0.02196
       MURPTR 1  14  14  10         4.5420    3.1681   0.02321
       MURPTR 1  14  15   1         3.9466    2.8280   0.02032
       MURPTR 1  14  15   3         9.4675    3.1324   0.02087
       MURPTR 1  14  15   5         6.8534    3.2332   0.02123
       MURPTR 2  14  15   7        -3.4603    3.0496   0.02177
       MURPTR 1  14  15   9         3.2469    3.3547   0.02269
       MURPTR 1  14  16   0         5.5763    2.9776   0.02031
       MURPTR 1  14  16   2         9.8424    3.1448   0.02080
       MURPTR 1  14  16   4        13.1453    3.3849   0.02123
       MURPTR 1  14  16   6         4.6085    3.1740   0.02166
       MURPTR 1  14  16   8         7.0584    3.3755   0.02233
       MURPTR 1  14  16  10         6.9811    3.7466   0.02358
       MURPTR 1  14  17   1       250.3810    7.5201   0.02068
       MURPTR 1  14  17   3       234.5248    7.4388   0.02124
       MURPTR 1  14  17   5       193.6414    6.9286   0.02160
       MURPTR 1  14  17   7       120.8506    5.8524   0.02216
       MURPTR 1  14  17   9        77.6055    4.8315   0.02311
       MURPTR 1  14  18   0        40.4363    3.9899   0.02066
       MURPTR 1  14  18   2        40.1985    4.0058   0.02121
       MURPTR 1  14  18   4        34.2093    3.8615   0.02164
       MURPTR 1  14  18   6        27.2032    3.9015   0.02207
       MURPTR 1  14  18   8         9.8350    3.3947   0.02280
       MURPTR 1  14  19   1        18.3772    3.5085   0.02115
       MURPTR 1  14  19   3        25.2597    3.6993   0.02172
       MURPTR 1  14  19   5        14.6886    3.4949   0.02208
       MURPTR 1  14  19   7         7.4979    3.3951   0.02269
       MURPTR 2  14  20   0        -2.0488    2.8905   0.02117
       MURPTR 1  14  20   2         1.9173    2.9895   0.02179
       MURPTR 2  14  20   4        -2.3077    2.9321   0.02222
       MURPTR 1  14  20   6         4.0551    3.0918   0.02269
       MURPTR 1  14  20   8         0.3493    3.2763   0.02348
       MURPTR 1  14  21   1         1.1664    3.0228   0.02174
       MURPTR 2  14  21   3        -0.4377    3.0683   0.02234
       MURPTR 1  14  21   5         9.8515    3.2413   0.02273
       MURPTR 1  14  21   7         2.6786    3.0098   0.02332
       MURPTR 1  14  22   0       398.2078   10.0340   0.02158
       MURPTR 1  14  22   2       390.0581    9.9640   0.02232
       MURPTR 1  14  22   4       317.2070    8.8509   0.02279
       MURPTR 1  14  22   6       242.2643    7.5797   0.02321
       MURPTR 1  14  23   1       100.8663    5.3458   0.02214
       MURPTR 1  14  23   3        87.1890    5.0514   0.02278
       MURPTR 1  14  23   5        71.7980    4.6497   0.02317
       MURPTR 1  14  24   0         2.1816    3.0422   0.02192
       MURPTR 2  14  24   2        -1.0397    3.0109   0.02273
       MURPTR 1  14  24   4         0.7606    2.9388   0.02326
       MURPTR 1  14  25   1         3.2338    3.0553   0.02254
       MURPTR 1  14  25   3         7.7856    3.0802   0.02323
       MURPTR 1  14  26   0         0.5899    2.9439   0.02235
       MURPTR 1  14  26   2         1.0476    3.0760   0.02322
       MURPTR 1  15   1   0       255.9111    6.1353   0.02131
       MURPTR 1  15   1   2       232.6295    5.8009   0.02179
       MURPTR 1  15   1   4       182.6856    5.6469   0.02234
       MURPTR 1  15   1   6       117.2747    5.0478   0.02278
       MURPTR 1  15   1   8        72.1968    4.6331   0.02321
       MURPTR 1  15   1  10        36.9603    4.4647   0.02416
       MURPTR 1  15   1  12        14.9865    3.9068   0.02589
       MURPTR 1  15   2   1        37.5331    3.0553   0.02135
       MURPTR 1  15   2   3        35.7368    3.1314   0.02202
       MURPTR 1  15   2   5        16.0547    3.1293   0.02242
       MURPTR 1  15   2   7         6.4145    3.3231   0.02287
       MURPTR 2  15   2   9        -2.2966    3.0512   0.02348
       MURPTR 2  15   2  11        -3.2404    3.2847   0.02474
       MURPTR 1  15   3   0         3.2484    2.4409   0.02096
       MURPTR 1  15   3   2         4.6477    2.4600   0.02146
       MURPTR 1  15   3   4         2.7879    2.7757   0.02204
       MURPTR 1  15   3   6         1.1076    2.9612   0.02255
       MURPTR 1  15   3   8         3.9676    3.1378   0.02306
       MURPTR 1  15   3  10         0.7644    3.5842   0.02397
       MURPTR 1  15   3  12         4.2211    3.8223   0.02573
       MURPTR 1  15   4   1        88.8746    3.7877   0.02115
       MURPTR 1  15   4   3        82.3281    3.8447   0.02177
       MURPTR 1  15   4   5        54.3722    3.8824   0.02215
       MURPTR 1  15   4   7        29.9236    3.6822   0.02268
       MURPTR 1  15   4   9        17.9050    3.6920   0.02348
       MURPTR 1  15   4  11        12.8066    3.7675   0.02472
       MURPTR 1  15   5   0       107.1978    4.1592   0.02094
       MURPTR 1  15   5   2       109.7562    4.3679   0.02141
       MURPTR 1  15   5   4        76.6766    4.1844   0.02194
       MURPTR 1  15   5   6        57.8048    4.2251   0.02237
       MURPTR 1  15   5   8        38.9693    4.0130   0.02297
       MURPTR 1  15   5  10        18.7328    3.7663   0.02407
       MURPTR 1  15   5  12        10.9341    4.0481   0.02538
       MURPTR 1  15   6   1       278.5891    6.6949   0.02091
       MURPTR 1  15   6   3       244.5195    6.5379   0.02167
       MURPTR 1  15   6   5       186.3359    6.1362   0.02208
       MURPTR 1  15   6   7       138.5481    5.8591   0.02250
       MURPTR 1  15   6   9        91.2083    5.2831   0.02319
       MURPTR 1  15   6  11        59.8068    4.7043   0.02452
       MURPTR 1  15   7   0         2.8726    2.3991   0.02046
       MURPTR 1  15   7   2         0.0602    2.4212   0.02097
       MURPTR 2  15   7   4        -2.1568    2.6852   0.02156
       MURPTR 1  15   7   6         0.4363    2.9362   0.02202
       MURPTR 1  15   7   8         3.4769    3.1107   0.02255
       MURPTR 2  15   7  10        -4.7957    2.9606   0.02361
       MURPTR 1  15   8   1        39.8796    3.2814   0.02054
       MURPTR 1  15   8   3        19.5429    3.0456   0.02128
       MURPTR 1  15   8   5        11.9824    3.1173   0.02167
       MURPTR 1  15   8   7         5.3813    3.1906   0.02220
       MURPTR 1  15   8   9         4.2038    3.3008   0.02283
       MURPTR 1  15   8  11         5.6867    3.2871   0.02404
       MURPTR 1  15   9   0        25.1716    3.1687   0.02003
       MURPTR 1  15   9   2        18.6265    3.0917   0.02056
       MURPTR 1  15   9   4        14.3407    3.1764   0.02117
       MURPTR 1  15   9   6        12.5012    3.3125   0.02165
       MURPTR 1  15   9   8         5.0557    3.3091   0.02219
       MURPTR 1  15   9  10         9.1887    3.4475   0.02311
       MURPTR 1  15  10   1         2.3428    2.7014   0.02013
       MURPTR 2  15  10   3        -2.4237    2.7762   0.02080
       MURPTR 2  15  10   5        -0.8475    2.8707   0.02119
       MURPTR 2  15  10   7        -4.2049    2.9366   0.02174
       MURPTR 2  15  10   9        -0.7464    3.3276   0.02250
       MURPTR 2  15  10  11        -0.8135    3.0942   0.02383
       MURPTR 1  15  11   0       278.7417    7.2132   0.01998
       MURPTR 1  15  11   2       257.6292    7.0636   0.02041
       MURPTR 1  15  11   4       194.4655    6.3975   0.02093
       MURPTR 1  15  11   6       145.0074    5.9842   0.02140
       MURPTR 1  15  11   8        94.7680    5.3356   0.02203
       MURPTR 1  15  11  10        49.5703    4.4498   0.02311
       MURPTR 1  15  12   1        13.2856    3.1203   0.02013
       MURPTR 1  15  12   3        13.4987    3.1453   0.02077
       MURPTR 1  15  12   5         8.4922    3.1620   0.02114
       MURPTR 1  15  12   7         8.3995    3.3229   0.02171
       MURPTR 1  15  12   9         2.4779    3.2536   0.02253
       MURPTR 1  15  13   0        23.5737    3.2452   0.02001
       MURPTR 1  15  13   2        14.3386    3.1323   0.02045
       MURPTR 1  15  13   4        12.2271    3.1893   0.02098
       MURPTR 1  15  13   6         6.5402    3.2406   0.02140
       MURPTR 1  15  13   8         4.9709    3.4510   0.02210
       MURPTR 2  15  13  10        -3.0246    2.9726   0.02328
       MURPTR 1  15  14   1        25.4485    3.3721   0.02026
       MURPTR 1  15  14   3        17.9385    3.3301   0.02088
       MURPTR 1  15  14   5        13.2933    3.3919   0.02126
       MURPTR 1  15  14   7         3.2311    3.2082   0.02183
       MURPTR 1  15  14   9         1.1572    3.2889   0.02277
       MURPTR 1  15  15   0         2.6497    2.8788   0.02023
       MURPTR 1  15  15   2         4.2479    2.9579   0.02069
       MURPTR 1  15  15   4         1.7646    3.0740   0.02120
       MURPTR 1  15  15   6         4.9593    3.1799   0.02165
       MURPTR 1  15  15   8         4.0432    3.2090   0.02235
       MURPTR 1  15  15  10         0.3751    3.5160   0.02364
       MURPTR 1  15  16   1        69.5133    4.4365   0.02058
       MURPTR 1  15  16   3        59.5643    4.3858   0.02118
       MURPTR 1  15  16   5        41.9234    4.0451   0.02158
       MURPTR 1  15  16   7        25.7999    3.9290   0.02215
       MURPTR 1  15  16   9        19.6809    3.5970   0.02313
       MURPTR 1  15  17   0       307.8008    8.4083   0.02054
       MURPTR 1  15  17   2       260.7468    7.8314   0.02106
       MURPTR 1  15  17   4       233.3078    7.5350   0.02157
       MURPTR 1  15  17   6       169.0096    6.6551   0.02203
       MURPTR 1  15  17   8       112.2658    5.6280   0.02276
       MURPTR 1  15  18   1       154.4930    6.1955   0.02096
       MURPTR 1  15  18   3       140.0428    6.0041   0.02155
       MURPTR 1  15  18   5       119.6947    5.7152   0.02197
       MURPTR 1  15  18   7        89.0856    5.1656   0.02257
       MURPTR 1  15  19   0        12.7265    3.3532   0.02093
       MURPTR 1  15  19   2        13.0097    3.4225   0.02151
       MURPTR 1  15  19   4         9.0950    3.3299   0.02202
       MURPTR 1  15  19   6         3.5519    3.0723   0.02250
       MURPTR 1  15  19   8         1.8538    3.1241   0.02337
       MURPTR 1  15  20   1         1.8788    3.0723   0.02151
       MURPTR 2  15  20   3        -3.2543    2.9400   0.02213
       MURPTR 2  15  20   5        -0.1989    2.9542   0.02256
       MURPTR 2  15  20   7        -3.2752    2.8026   0.02322
       MURPTR 1  15  21   0       212.7318    7.3469   0.02145
       MURPTR 1  15  21   2       214.2309    7.3948   0.02215
       MURPTR 1  15  21   4       176.3922    6.7476   0.02267
       MURPTR 1  15  21   6       142.3785    6.0227   0.02316
       MURPTR 1  15  22   1         1.6926    3.1045   0.02203
       MURPTR 1  15  22   3         4.0472    3.0797   0.02269
       MURPTR 1  15  22   5         4.7497    3.1227   0.02313
       MURPTR 1  15  23   0         1.0934    2.9767   0.02182
       MURPTR 2  15  23   2        -1.5114    2.9365   0.02262
       MURPTR 1  15  23   4         0.1768    2.9835   0.02316
       MURPTR 1  15  24   1        27.0850    3.7169   0.02243
       MURPTR 1  15  24   3        30.8834    3.7640   0.02313
       MURPTR 1  15  25   0        16.0918    3.3601   0.02222
       MURPTR 1  15  25   2        13.9566    3.3068   0.02306
       MURPTR 1  15  26   1         2.1838    3.0675   0.02287
       MURPTR 1  16   0   0        97.9706    4.1963   0.02157
       MURPTR 1  16   0   2        81.9112    3.8930   0.02204
       MURPTR 1  16   0   4        51.4468    3.7550   0.02261
       MURPTR 1  16   0   6        30.0639    3.6764   0.02312
       MURPTR 1  16   0   8        12.8405    3.3995   0.02362
       MURPTR 1  16   0  10         1.5697    3.5198   0.02463
       MURPTR 1  16   1   1        14.4923    2.8550   0.02166
       MURPTR 1  16   1   3         7.1303    2.7447   0.02228
       MURPTR 1  16   1   5         2.6274    2.9632   0.02269
       MURPTR 1  16   1   7         6.4417    3.3199   0.02310
       MURPTR 2  16   1   9        -1.6774    3.2496   0.02383
       MURPTR 1  16   1  11         1.4361    3.3496   0.02520
       MURPTR 1  16   2   0        64.7512    3.7444   0.02129
       MURPTR 1  16   2   2        61.9134    3.5049   0.02177
       MURPTR 1  16   2   4        43.1226    3.5687   0.02236
       MURPTR 1  16   2   6        33.7560    3.8076   0.02283
       MURPTR 1  16   2   8        24.9634    3.7255   0.02327
       MURPTR 1  16   2  10         8.9989    3.4905   0.02425
       MURPTR 1  16   3   1        65.0713    3.6677   0.02138
       MURPTR 1  16   3   3        46.5801    3.5542   0.02206
       MURPTR 1  16   3   5        31.2291    3.5074   0.02249
       MURPTR 1  16   3   7        20.0015    3.6276   0.02296
       MURPTR 1  16   3   9        14.0031    3.6617   0.02363
       MURPTR 1  16   3  11        10.2022    3.5849   0.02501
       MURPTR 1  16   4   0       527.5142    9.8019   0.02107
       MURPTR 1  16   4   2       473.1650    9.2660   0.02154
       MURPTR 1  16   4   4       351.7695    8.2110   0.02216
       MURPTR 1  16   4   6       261.4780    7.5182   0.02267
       MURPTR 1  16   4   8       162.1642    6.3866   0.02325
       MURPTR 1  16   4  10        90.9496    5.2548   0.02423
       MURPTR 1  16   5   1       119.4372    4.5014   0.02132
       MURPTR 1  16   5   3       102.4508    4.5194   0.02199
       MURPTR 1  16   5   5        74.7715    4.3253   0.02236
       MURPTR 1  16   5   7        55.9231    4.3604   0.02289
       MURPTR 1  16   5   9        33.4419    4.0551   0.02371
       MURPTR 1  16   5  11        14.2774    3.7234   0.02471
       MURPTR 1  16   6   0        40.3542    3.2449   0.02082
       MURPTR 1  16   6   2        34.5123    3.2649   0.02136
       MURPTR 1  16   6   4        29.8196    3.5682   0.02199
       MURPTR 1  16   6   6        16.8723    3.4662   0.02240
       MURPTR 1  16   6   8        17.0200    3.4750   0.02295
       MURPTR 1  16   6  10         5.4874    3.3559   0.02399
       MURPTR 1  16   7   1       288.1941    7.0799   0.02089
       MURPTR 1  16   7   3       260.3418    6.9601   0.02161
       MURPTR 1  16   7   5       190.4446    6.3468   0.02198
       MURPTR 1  16   7   7       129.3239    5.7823   0.02244
       MURPTR 1  16   7   9        80.6576    5.0882   0.02324
       MURPTR 1  16   7  11        42.2747    4.1099   0.02454
       MURPTR 1  16   8   0       213.5649    6.1140   0.02049
       MURPTR 1  16   8   2       193.4800    5.9522   0.02105
       MURPTR 1  16   8   4       152.9237    5.6180   0.02169
       MURPTR 1  16   8   6       104.4074    5.2071   0.02214
       MURPTR 1  16   8   8        71.0829    4.8848   0.02261
       MURPTR 1  16   8  10        42.8079    4.3140   0.02356
       MURPTR 1  16   9   1        30.8955    3.3434   0.02046
       MURPTR 1  16   9   3        35.1371    3.5412   0.02120
       MURPTR 1  16   9   5        24.7290    3.5196   0.02162
       MURPTR 1  16   9   7        21.4224    3.6050   0.02210
       MURPTR 1  16   9   9        12.2477    3.6307   0.02273
       MURPTR 1  16   9  11         0.9120    3.4348   0.02417
       MURPTR 2  16  10   0        -1.6241    2.5632   0.02012
       MURPTR 1  16  10   2         0.2849    2.7996   0.02060
       MURPTR 1  16  10   4         2.6442    2.7412   0.02121
       MURPTR 2  16  10   6        -1.6800    2.9116   0.02169
       MURPTR 2  16  10   8        -1.3142    3.0448   0.02226
       MURPTR 1  16  10  10         0.8369    3.1140   0.02330
       MURPTR 1  16  11   1        47.2746    3.7548   0.02031
       MURPTR 1  16  11   3        39.3564    3.6870   0.02098
       MURPTR 1  16  11   5        37.1918    3.8644   0.02139
       MURPTR 1  16  11   7        35.0894    4.0010   0.02195
       MURPTR 1  16  11   9        15.4703    3.6343   0.02272
       MURPTR 1  16  12   0       133.8765    5.3309   0.02010
       MURPTR 1  16  12   2       129.4526    5.3480   0.02058
       MURPTR 1  16  12   4        98.3790    4.9789   0.02118
       MURPTR 1  16  12   6        66.1172    4.6007   0.02164
       MURPTR 1  16  12   8        50.2584    4.5843   0.02227
       MURPTR 1  16  12  10        21.2633    3.6641   0.02335
       MURPTR 1  16  13   1        55.0927    3.9444   0.02031
       MURPTR 1  16  13   3        42.8426    3.8853   0.02097
       MURPTR 1  16  13   5        37.3974    4.0019   0.02138
       MURPTR 1  16  13   7        29.2798    3.9243   0.02198
       MURPTR 1  16  13   9        14.5580    3.6046   0.02286
       MURPTR 1  16  14   0        26.0227    3.4600   0.02022
       MURPTR 1  16  14   2        21.3747    3.4350   0.02068
       MURPTR 1  16  14   4        16.0716    3.4203   0.02127
       MURPTR 1  16  14   6        18.7492    3.6079   0.02174
       MURPTR 1  16  14   8         6.8758    3.3733   0.02244
       MURPTR 1  16  14  10         0.5591    3.5750   0.02368
       MURPTR 2  16  15   1        -0.3029    2.8541   0.02053
       MURPTR 2  16  15   3        -1.9827    2.9322   0.02116
       MURPTR 2  16  15   5        -2.1664    2.8885   0.02160
       MURPTR 1  16  15   7         1.5132    3.2747   0.02222
       MURPTR 1  16  15   9         1.6196    3.0966   0.02318
       MURPTR 1  16  16   0       170.7460    6.3567   0.02050
       MURPTR 1  16  16   2       156.2207    6.1628   0.02099
       MURPTR 1  16  16   4       136.9983    5.9211   0.02156
       MURPTR 1  16  16   6        98.3676    5.3561   0.02207
       MURPTR 1  16  16   8        60.9428    4.6321   0.02280
       MURPTR 1  16  17   1        41.9256    4.0784   0.02087
       MURPTR 1  16  17   3        37.6283    3.9735   0.02149
       MURPTR 1  16  17   5        32.9117    3.9089   0.02194
       MURPTR 1  16  17   7        18.8670    3.6662   0.02258
       MURPTR 1  16  18   0        63.7459    4.5325   0.02079
       MURPTR 1  16  18   2        67.7050    4.6222   0.02136
       MURPTR 1  16  18   4        58.2879    4.4571   0.02193
       MURPTR 1  16  18   6        40.8283    4.0871   0.02245
       MURPTR 1  16  18   8        29.9423    3.8102   0.02326
       MURPTR 1  16  19   1        83.6814    4.9570   0.02129
       MURPTR 1  16  19   3        73.5800    4.8056   0.02194
       MURPTR 1  16  19   5        65.8413    4.6482   0.02240
       MURPTR 1  16  19   7        35.5854    3.8957   0.02309
       MURPTR 1  16  20   0        45.6414    4.2090   0.02128
       MURPTR 1  16  20   2        36.5693    3.9817   0.02193
       MURPTR 1  16  20   4        42.8018    4.1460   0.02250
       MURPTR 1  16  20   6        28.4837    3.7387   0.02307
       MURPTR 1  16  21   1        71.9660    4.7887   0.02191
       MURPTR 1  16  21   3        65.8371    4.6139   0.02258
       MURPTR 1  16  21   5        49.9423    4.2638   0.02306
       MURPTR 1  16  22   0        10.6763    3.3141   0.02176
       MURPTR 1  16  22   2         5.5807    3.1350   0.02250
       MURPTR 1  16  22   4         4.9276    3.1480   0.02312
       MURPTR 1  16  22   6         1.9952    3.1830   0.02363
       MURPTR 1  16  23   1        25.6591    3.7245   0.02235
       MURPTR 1  16  23   3        19.0893    3.5297   0.02307
       MURPTR 1  16  23   5        18.3070    3.5881   0.02355
       MURPTR 1  16  24   0       139.5853    5.9807   0.02212
       MURPTR 1  16  24   2       125.8201    5.6396   0.02295
       MURPTR 1  16  24   4       106.9353    5.3082   0.02361
       MURPTR 1  16  25   1        62.7484    4.4416   0.02275
       MURPTR 1  17   1   0        70.9799    3.7484   0.02155
       MURPTR 1  17   1   2        67.7903    3.9196   0.02200
       MURPTR 1  17   1   4        53.1682    3.9637   0.02259
       MURPTR 1  17   1   6        48.8450    4.0394   0.02309
       MURPTR 1  17   1   8        37.7295    3.9631   0.02363
       MURPTR 1  17   1  10        20.5236    3.7332   0.02468
       MURPTR 1  17   2   1        34.6618    3.2582   0.02168
       MURPTR 1  17   2   3        27.0695    3.1725   0.02233
       MURPTR 1  17   2   5        10.4483    3.1203   0.02275
       MURPTR 1  17   2   7         2.1005    3.0693   0.02318
       MURPTR 1  17   2   9         3.1524    3.2889   0.02390
       MURPTR 2  17   2  11        -1.0912    3.2850   0.02543
       MURPTR 1  17   3   0        18.8176    2.9779   0.02133
       MURPTR 1  17   3   2        12.3886    2.7086   0.02183
       MURPTR 1  17   3   4         8.8201    3.1147   0.02245
       MURPTR 1  17   3   6         3.6718    2.9873   0.02294
       MURPTR 1  17   3   8         3.2843    3.0759   0.02341
       MURPTR 2  17   3  10        -0.4885    3.1124   0.02448
       MURPTR 1  17   4   1        58.0316    3.7297   0.02150
       MURPTR 1  17   4   3        45.8390    3.6235   0.02219
       MURPTR 1  17   4   5        34.4450    3.6494   0.02266
       MURPTR 1  17   4   7        25.4939    3.7091   0.02318
       MURPTR 1  17   4   9        14.5805    3.6642   0.02386
       MURPTR 1  17   4  11         9.8665    3.3591   0.02512
       MURPTR 1  17   5   0        50.6041    3.4668   0.02123
       MURPTR 1  17   5   2        61.0532    3.8295   0.02171
       MURPTR 1  17   5   4        50.1783    3.7770   0.02236
       MURPTR 1  17   5   6        28.7029    3.6777   0.02287
       MURPTR 1  17   5   8        15.0453    3.6431   0.02346
       MURPTR 1  17   5  10         8.2043    3.4505   0.02421
       MURPTR 1  17   6   1      1753.1519   24.5779   0.02119
       MURPTR 1  17   6   3      1494.1548   21.9429   0.02192
       MURPTR 1  17   6   5      1143.1106   18.4284   0.02232
       MURPTR 1  17   6   7       732.8770   14.1445   0.02284
       MURPTR 1  17   6   9       463.7346   11.0908   0.02360
       MURPTR 1  17   6  11       248.1813    7.6690   0.02480
       MURPTR 1  17   7   0        61.3687    3.8571   0.02085
       MURPTR 1  17   7   2        49.2056    3.7036   0.02133
       MURPTR 1  17   7   4        40.2104    3.7649   0.02196
       MURPTR 1  17   7   6        33.1749    3.8166   0.02239
       MURPTR 1  17   7   8        20.9424    3.8541   0.02302
       MURPTR 1  17   7  10         5.5091    3.3975   0.02404
       MURPTR 2  17   8   1        -1.0562    2.6258   0.02092
       MURPTR 2  17   8   3        -3.2987    2.5729   0.02169
       MURPTR 1  17   8   5         2.7418    3.0114   0.02207
       MURPTR 1  17   8   7         1.7384    3.0439   0.02250
       MURPTR 1  17   8   9         7.9763    3.2278   0.02320
       MURPTR 1  17   8  11         0.0950    3.5668   0.02445
       MURPTR 1  17   9   0        16.4390    3.1924   0.02043
       MURPTR 1  17   9   2        13.8709    3.0243   0.02095
       MURPTR 1  17   9   4        10.6949    3.1507   0.02161
       MURPTR 1  17   9   6         6.8066    3.2012   0.02203
       MURPTR 1  17   9   8         4.8798    3.3622   0.02253
       MURPTR 1  17   9  10         3.9296    3.2990   0.02363
       MURPTR 1  17  10   1        13.7888    2.6004   0.02053
       MURPTR 1  17  10   3         9.6511    2.5458   0.02126
       MURPTR 1  17  10   5         6.1531    2.7142   0.02167
       MURPTR 1  17  10   7         2.3972    2.8358   0.02217
       MURPTR 1  17  10   9         3.2327    2.7498   0.02290
       MURPTR 1  17  11   0        70.6814    3.6975   0.02031
       MURPTR 1  17  11   2        66.8787    3.6346   0.02079
       MURPTR 1  17  11   4        68.4823    3.8388   0.02142
       MURPTR 1  17  11   6        51.1533    3.6869   0.02190
       MURPTR 1  17  11   8        44.2323    3.7964   0.02249
       MURPTR 1  17  11  10        22.3569    3.6608   0.02356
       MURPTR 1  17  12   1       284.2649    7.7549   0.02049
       MURPTR 1  17  12   3       258.0190    7.5521   0.02120
       MURPTR 1  17  12   5       196.7397    6.9348   0.02163
       MURPTR 1  17  12   7       158.9971    6.5068   0.02218
       MURPTR 1  17  12   9        88.1958    5.2214   0.02294
       MURPTR 1  17  13   0        67.8352    4.3513   0.02028
       MURPTR 1  17  13   2        60.9612    4.2269   0.02077
       MURPTR 1  17  13   4        44.3440    4.1048   0.02142
       MURPTR 1  17  13   6        37.1703    4.0514   0.02190
       MURPTR 1  17  13   8        23.5656    3.8318   0.02258
       MURPTR 1  17  14   1        91.8529    4.8706   0.02057
       MURPTR 1  17  14   3        76.8399    4.7079   0.02125
       MURPTR 1  17  14   5        60.1970    4.4804   0.02172
       MURPTR 1  17  14   7        33.3076    4.0678   0.02232
       MURPTR 1  17  14   9        25.9373    3.7422   0.02321
       MURPTR 1  17  15   0        28.4609    3.6307   0.02046
       MURPTR 1  17  15   2        34.9226    3.8835   0.02096
       MURPTR 1  17  15   4        24.1121    3.6504   0.02159
       MURPTR 1  17  15   6        18.8861    3.6472   0.02213
       MURPTR 1  17  15   8        11.4959    3.4704   0.02285
       MURPTR 1  17  16   1       250.5530    7.7577   0.02085
       MURPTR 1  17  16   3       235.5226    7.5727   0.02152
       MURPTR 1  17  16   5       181.1005    6.8179   0.02200
       MURPTR 1  17  16   7       134.2927    5.9997   0.02265
       MURPTR 1  17  17   0         3.6778    3.1207   0.02075
       MURPTR 1  17  17   2         8.3279    3.2154   0.02130
       MURPTR 1  17  17   4         4.2545    3.1531   0.02194
       MURPTR 1  17  17   6        10.5557    3.3478   0.02250
       MURPTR 1  17  17   8         0.9035    3.0380   0.02325
       MURPTR 1  17  18   1       375.2073    9.6403   0.02120
       MURPTR 1  17  18   3       305.5732    8.7237   0.02187
       MURPTR 1  17  18   5       247.3387    7.8828   0.02238
       MURPTR 1  17  18   7       175.9031    6.5902   0.02305
       MURPTR 1  17  19   0         0.0911    2.9812   0.02111
       MURPTR 1  17  19   2         2.8077    3.0405   0.02173
       MURPTR 1  17  19   4         2.3730    3.1795   0.02238
       MURPTR 1  17  19   6         1.8287    3.0235   0.02297
       MURPTR 1  17  20   1        28.8854    3.8819   0.02173
       MURPTR 1  17  20   3        23.0104    3.6627   0.02243
       MURPTR 1  17  20   5        23.7794    3.6590   0.02297
       MURPTR 1  17  20   7        12.7112    5.8693   0.02371
       MURPTR 1  17  21   0        71.3717    4.7668   0.02166
       MURPTR 1  17  21   2        66.3252    4.6248   0.02237
       MURPTR 1  17  21   4        50.4910    4.2799   0.02304
       MURPTR 1  17  21   6        41.6678    4.0588   0.02365
       MURPTR 1  17  22   1       142.2297    6.1082   0.02228
       MURPTR 1  17  22   3       129.6611    5.8299   0.02303
       MURPTR 1  17  22   5        95.5142    5.0965   0.02357
       MURPTR 1  17  23   0        64.5928    4.5442   0.02206
       MURPTR 1  17  23   2        62.5689    4.4389   0.02288
       MURPTR 1  17  23   4        55.1241    4.2831   0.02357
       MURPTR 1  17  24   1       111.7044    5.3288   0.02268
       MURPTR 1  17  24   3        91.8553    5.0477   0.02349
       MURPTR 2  18   0   0        -0.4673    2.6393   0.02173
       MURPTR 1  18   0   2         3.8922    2.7790   0.02225
       MURPTR 1  18   0   4         2.4619    2.7945   0.02292
       MURPTR 1  18   0   6         2.1103    3.0072   0.02350
       MURPTR 1  18   0   8         0.3755    3.3008   0.02408
       MURPTR 1  18   0  10         4.5553    3.3791   0.02518
       MURPTR 1  18   1   1       734.4683   12.8042   0.02187
       MURPTR 1  18   1   3       655.0728   12.1087   0.02251
       MURPTR 1  18   1   5       533.6697   11.1129   0.02301
       MURPTR 1  18   1   7       371.0974    9.4304   0.02355
       MURPTR 1  18   1   9       235.1303    7.8048   0.02433
       MURPTR 1  18   1  11       149.3275    6.1448   0.02589
       MURPTR 1  18   2   0       371.5547    8.3507   0.02159
       MURPTR 1  18   2   2       352.0847    8.1872   0.02205
       MURPTR 1  18   2   4       294.7766    7.7242   0.02267
       MURPTR 1  18   2   6       216.8113    7.0754   0.02316
       MURPTR 1  18   2   8       132.6848    6.0974   0.02371
       MURPTR 1  18   2  10        86.4641    5.1894   0.02490
       MURPTR 1  18   3   1       221.4314    6.3437   0.02175
       MURPTR 1  18   3   3       193.4689    6.1923   0.02241
       MURPTR 1  18   3   5       136.8462    5.6457   0.02288
       MURPTR 1  18   3   7        92.6505    5.1048   0.02333
       MURPTR 1  18   3   9        62.0606    4.7622   0.02413
       MURPTR 1  18   3  11        38.5555    4.1983   0.02566
       MURPTR 1  18   4   0        21.7121    3.0925   0.02149
       MURPTR 1  18   4   2        25.7568    3.2688   0.02198
       MURPTR 1  18   4   4        15.8149    3.2542   0.02263
       MURPTR 1  18   4   6        10.8883    3.3043   0.02315
       MURPTR 1  18   4   8         7.5638    3.5161   0.02364
       MURPTR 1  18   4  10         1.1841    3.2236   0.02459
       MURPTR 1  18   5   1       352.7036    8.1917   0.02161
       MURPTR 1  18   5   3       298.7966    7.6898   0.02238
       MURPTR 1  18   5   5       249.4701    7.4141   0.02284
       MURPTR 1  18   5   7       181.5111    6.7133   0.02330
       MURPTR 1  18   5   9       115.7668    5.7927   0.02383
       MURPTR 1  18   5  11        63.7478    4.8778   0.02512
       MURPTR 2  18   6   0        -1.2571    2.6738   0.02106
       MURPTR 2  18   6   2        -1.0126    2.7044   0.02158
       MURPTR 1  18   6   4         1.0223    2.8980   0.02228
       MURPTR 1  18   6   6         2.6385    3.0770   0.02277
       MURPTR 2  18   6   8        -0.5681    3.1538   0.02334
       MURPTR 2  18   6  10        -0.4718    3.0148   0.02429
       MURPTR 1  18   7   1        32.1285    3.4766   0.02122
       MURPTR 1  18   7   3        34.6134    3.5757   0.02193
       MURPTR 1  18   7   5        30.5928    3.7213   0.02237
       MURPTR 1  18   7   7        19.9000    3.5993   0.02293
       MURPTR 1  18   7   9        14.0868    3.5770   0.02366
       MURPTR 1  18   8   0        24.0858    3.2269   0.02083
       MURPTR 1  18   8   2        27.2607    3.3909   0.02135
       MURPTR 1  18   8   4        26.3799    3.5307   0.02202
       MURPTR 1  18   8   6        14.2929    3.4455   0.02243
       MURPTR 1  18   8   8        11.5585    3.6251   0.02298
       MURPTR 1  18   8  10         8.8655    3.3402   0.02393
       MURPTR 1  18   9   1       389.2146    9.0482   0.02085
       MURPTR 1  18   9   3       347.8523    8.7173   0.02159
       MURPTR 1  18   9   5       283.7183    8.1169   0.02199
       MURPTR 1  18   9   7       200.5611    7.1734   0.02244
       MURPTR 1  18   9   9       133.0296    6.1039   0.02324
       MURPTR 1  18  10   0         1.8973    2.7907   0.02052
       MURPTR 1  18  10   2         2.6758    2.9122   0.02101
       MURPTR 1  18  10   4         0.7068    2.9382   0.02167
       MURPTR 2  18  10   6        -0.3532    2.9701   0.02210
       MURPTR 2  18  10   8        -0.5537    3.1844   0.02268
       MURPTR 2  18  10  10        -0.7376    3.1733   0.02389
       MURPTR 1  18  11   1       189.5734    6.4439   0.02073
       MURPTR 1  18  11   3       172.2490    6.2691   0.02144
       MURPTR 1  18  11   5       133.6158    5.9119   0.02187
       MURPTR 1  18  11   7        87.3279    5.1651   0.02238
       MURPTR 1  18  11   9        60.7867    4.5970   0.02317
       MURPTR 1  18  12   0        86.5218    4.7283   0.02046
       MURPTR 1  18  12   2        73.1191    4.5265   0.02098
       MURPTR 1  18  12   4        61.7563    4.4716   0.02166
       MURPTR 1  18  12   6        43.7890    4.2054   0.02211
       MURPTR 1  18  12   8        18.5563    3.6204   0.02270
       MURPTR 1  18  13   1       399.2278    9.6023   0.02070
       MURPTR 1  18  13   3       362.2507    9.2835   0.02141
       MURPTR 1  18  13   5       296.6582    8.5224   0.02189
       MURPTR 1  18  13   7       201.8088    7.2135   0.02244
       MURPTR 1  18  13   9       140.0448    5.9603   0.02330
       MURPTR 1  18  14   0       331.9187    8.7758   0.02053
       MURPTR 1  18  14   2       309.2659    8.5517   0.02105
       MURPTR 1  18  14   4       249.7814    7.8031   0.02174
       MURPTR 1  18  14   6       190.8444    7.0664   0.02224
       MURPTR 1  18  14   8       138.6636    6.0735   0.02290
       MURPTR 1  18  15   1       137.3421    5.9016   0.02088
       MURPTR 1  18  15   3       117.9106    5.5502   0.02158
       MURPTR 1  18  15   5        89.4609    5.1603   0.02210
       MURPTR 1  18  15   7        66.5680    4.6799   0.02272
       MURPTR 1  18  16   0        40.7582    4.0573   0.02077
       MURPTR 1  18  16   2        32.3681    3.8414   0.02132
       MURPTR 1  18  16   4        28.7862    3.7906   0.02201
       MURPTR 1  18  16   6        19.1486    3.6067   0.02257
       MURPTR 1  18  16   8        13.5637    3.3815   0.02328
       MURPTR 1  18  17   1       271.1011    8.1585   0.02119
       MURPTR 1  18  17   3       239.3270    7.7626   0.02189
       MURPTR 1  18  17   5       194.4219    7.0756   0.02243
       MURPTR 1  18  17   7       146.3386    6.1220   0.02309
       MURPTR 1  18  18   0         4.6538    3.1568   0.02105
       MURPTR 1  18  18   2         0.7170    3.0707   0.02167
       MURPTR 1  18  18   4         0.1211    3.0663   0.02237
       MURPTR 1  18  18   6         0.1716    2.9316   0.02296
       MURPTR 1  18  19   1         2.4434    3.1675   0.02159
       MURPTR 2  18  19   3        -0.0261    3.0632   0.02232
       MURPTR 1  18  19   5         0.5539    3.0279   0.02289
       MURPTR 1  18  19   7         1.6845    3.2374   0.02362
       MURPTR 1  18  20   0        12.3428    3.4264   0.02152
       MURPTR 1  18  20   2         7.9850    3.2196   0.02221
       MURPTR 1  18  20   4         5.4343    3.1867   0.02294
       MURPTR 1  18  20   6         6.1795    3.1986   0.02360
       MURPTR 1  18  21   1       208.6245    7.2408   0.02219
       MURPTR 1  18  21   3       192.6861    6.9226   0.02296
       MURPTR 1  18  21   5       152.5745    6.1105   0.02356
       MURPTR 1  18  22   0        52.3456    4.2943   0.02203
       MURPTR 1  18  22   2        54.5065    4.3142   0.02282
       MURPTR 1  18  22   4        39.0672    3.9397   0.02357
       MURPTR 2  18  23   1        -1.9431    2.8140   0.02267
       MURPTR 1  18  23   3         4.1829    3.1478   0.02349
       MURPTR 1  18  24   0       236.7430    7.4168   0.02244
       MURPTR 1  19   1   0      1531.2466   22.3316   0.02175
       MURPTR 1  19   1   2      1455.2981   21.6064   0.02224
       MURPTR 1  19   1   4      1245.2568   19.6071   0.02294
       MURPTR 1  19   1   6       897.9243   16.0380   0.02352
       MURPTR 1  19   1   8       591.6843   12.6872   0.02413
       MURPTR 1  19   1  10       366.9768    9.5428   0.02534
       MURPTR 1  19   2   1        15.3601    3.1642   0.02194
       MURPTR 1  19   2   3        10.7008    3.0375   0.02259
       MURPTR 1  19   2   5         8.6266    3.1769   0.02308
       MURPTR 1  19   2   7         4.1459    3.1909   0.02365
       MURPTR 2  19   2   9        -0.1977    3.1846   0.02453
       MURPTR 1  19   3   0       499.6135   10.2552   0.02170
       MURPTR 1  19   3   2       472.9138   10.0032   0.02216
       MURPTR 1  19   3   4       382.5576    9.1505   0.02281
       MURPTR 1  19   3   6       276.6091    8.0760   0.02334
       MURPTR 1  19   3   8       178.6815    6.8827   0.02393
       MURPTR 1  19   3  10       108.4796    5.5118   0.02511
       MURPTR 1  19   4   1         2.3556    2.7981   0.02192
       MURPTR 1  19   4   3         0.5423    2.7591   0.02261
       MURPTR 1  19   4   5         1.3405    2.9781   0.02308
       MURPTR 2  19   4   7        -1.5207    3.0060   0.02354
       MURPTR 2  19   4   9        -4.3971    3.0694   0.02420
       MURPTR 1  19   5   0        12.0500    2.9816   0.02146
       MURPTR 1  19   5   2         8.1898    2.9671   0.02203
       MURPTR 1  19   5   4         3.1361    2.9208   0.02273
       MURPTR 1  19   5   6         3.2513    3.0836   0.02317
       MURPTR 2  19   5   8        -2.6751    3.0934   0.02358
       MURPTR 2  19   5  10        -1.1101    3.0339   0.02457
       MURPTR 1  19   6   1        15.1359    3.0738   0.02146
       MURPTR 1  19   6   3        17.2973    3.2398   0.02222
       MURPTR 1  19   6   5        19.1442    3.4589   0.02272
       MURPTR 1  19   6   7         7.3990    3.3815   0.02322
       MURPTR 1  19   6   9         4.8971    3.3395   0.02391
       MURPTR 1  19   7   0        52.0473    3.9267   0.02112
       MURPTR 1  19   7   2        51.9754    3.8973   0.02163
       MURPTR 1  19   7   4        38.5905    3.8199   0.02236
       MURPTR 1  19   7   6        29.1741    3.7444   0.02288
       MURPTR 1  19   7   8        19.6474    3.8281   0.02341
       MURPTR 1  19   7  10         6.4091    3.2537   0.02415
       MURPTR 1  19   8   1        11.8120    3.0302   0.02118
       MURPTR 1  19   8   3         6.4888    3.0622   0.02193
       MURPTR 1  19   8   5        15.7464    3.4617   0.02239
       MURPTR 1  19   8   7         4.2679    3.2804   0.02288
       MURPTR 1  19   8   9         5.9010    3.4003   0.02354
       MURPTR 1  19   9   0       359.6589    8.8104   0.02077
       MURPTR 1  19   9   2       324.7146    8.4339   0.02125
       MURPTR 1  19   9   4       268.3601    7.8566   0.02194
       MURPTR 1  19   9   6       191.4601    6.9781   0.02240
       MURPTR 1  19   9   8       107.9533    5.5460   0.02302
       MURPTR 1  19   9  10        68.0109    4.9011   0.02408
       MURPTR 1  19  10   1        25.4477    3.5205   0.02093
       MURPTR 1  19  10   3        12.5440    3.2723   0.02164
       MURPTR 1  19  10   5         9.8892    3.2774   0.02206
       MURPTR 1  19  10   7         3.3908    3.2907   0.02261
       MURPTR 2  19  10   9        -1.1744    3.0627   0.02350
       MURPTR 1  19  11   0      2269.3743   31.6332   0.02072
       MURPTR 1  19  11   2      2090.2559   29.7039   0.02119
       MURPTR 1  19  11   4      1797.3599   26.6243   0.02188
       MURPTR 1  19  11   6      1365.2271   21.9403   0.02231
       MURPTR 1  19  11   8       939.5222   16.8404   0.02296
       MURPTR 1  19  12   1        41.6609    3.9227   0.02090
       MURPTR 1  19  12   3        42.0605    4.0675   0.02164
       MURPTR 1  19  12   5        27.6749    3.7147   0.02208
       MURPTR 1  19  12   7        18.0997    3.5839   0.02258
       MURPTR 1  19  12   9         8.6125    3.3222   0.02354
       MURPTR 1  19  13   0        81.5123    4.8507   0.02068
       MURPTR 1  19  13   2        75.8968    4.7600   0.02118
       MURPTR 1  19  13   4        61.3464    4.4962   0.02192
       MURPTR 1  19  13   6        48.3401    4.3861   0.02236
       MURPTR 1  19  13   8        26.2259    3.7962   0.02303
       MURPTR 1  19  14   1         1.5010    3.0623   0.02099
       MURPTR 2  19  14   3        -0.0015    2.9881   0.02171
       MURPTR 2  19  14   5        -4.9804    2.9089   0.02223
       MURPTR 1  19  14   7         1.0056    3.1132   0.02277
       MURPTR 1  19  15   0        28.9489    3.7766   0.02083
       MURPTR 1  19  15   2        29.7639    3.8176   0.02137
       MURPTR 1  19  15   4        17.0354    3.5283   0.02209
       MURPTR 1  19  15   6        11.4431    3.3685   0.02264
       MURPTR 1  19  15   8         5.6184    3.2478   0.02333
       MURPTR 1  19  16   1        16.9670    3.4579   0.02125
       MURPTR 1  19  16   3        18.6342    3.5358   0.02198
       MURPTR 1  19  16   5        11.7994    3.4107   0.02253
       MURPTR 1  19  16   7         8.3730    3.2613   0.02312
       MURPTR 1  19  17   0        21.9938    3.5968   0.02108
       MURPTR 1  19  17   2        21.7009    3.6431   0.02168
       MURPTR 1  19  17   4        16.1742    3.5278   0.02244
       MURPTR 1  19  17   6         8.2179    3.2770   0.02301
       MURPTR 1  19  18   1         2.7219    3.1753   0.02158
       MURPTR 2  19  18   3        -1.0704    2.9331   0.02232
       MURPTR 2  19  18   5        -2.7284    2.8959   0.02290
       MURPTR 2  19  18   7        -0.3316    3.1989   0.02355
       MURPTR 1  19  19   0       141.7115    6.0881   0.02143
       MURPTR 1  19  19   2       138.5741    6.0202   0.02210
       MURPTR 1  19  19   4       105.9260    5.3850   0.02287
       MURPTR 1  19  19   6        82.1757    4.7897   0.02350
       MURPTR 1  19  20   1         0.7415    3.0142   0.02210
       MURPTR 2  19  20   3        -2.4640    2.8912   0.02288
       MURPTR 1  19  20   5         1.7543    2.9917   0.02351
       MURPTR 1  19  21   0         1.4250    3.0821   0.02199
       MURPTR 1  19  21   2         2.5091    3.0715   0.02275
       MURPTR 2  19  21   4        -1.0078    2.8684   0.02354
       MURPTR 1  19  22   1         2.5518    3.0209   0.02266
       MURPTR 1  19  22   3         2.4209    3.0273   0.02349
       MURPTR 1  19  23   0       467.3923   10.5823   0.02244
       MURPTR 1  19  23   2       463.7512   10.4641   0.02328
       MURPTR 1  20   0   0      1196.2512   18.7504   0.02203
       MURPTR 1  20   0   2      1110.0977   17.8845   0.02259
       MURPTR 1  20   0   4       950.0022   16.4064   0.02334
       MURPTR 1  20   0   6       738.2668   14.2176   0.02397
       MURPTR 1  20   0   8       512.6521   11.7492   0.02461
       MURPTR 1  20   0  10       337.5332    9.0000   0.02592
       MURPTR 1  20   1   1      1056.1433   17.1701   0.02216
       MURPTR 1  20   1   3       983.0342   16.5669   0.02286
       MURPTR 1  20   1   5       755.0847   14.2254   0.02344
       MURPTR 1  20   1   7       519.0276   11.6667   0.02408
       MURPTR 1  20   1   9       336.3770    9.2233   0.02498
       MURPTR 1  20   2   0       213.3500    6.5803   0.02183
       MURPTR 1  20   2   2       192.5605    6.3370   0.02231
       MURPTR 1  20   2   4       155.9609    6.0386   0.02303
       MURPTR 1  20   2   6       124.6535    5.7198   0.02364
       MURPTR 1  20   2   8        96.1345    5.4749   0.02432
       MURPTR 1  20   2  10        54.4188    4.3536   0.02556
       MURPTR 1  20   3   1        36.9848    3.6228   0.02208
       MURPTR 1  20   3   3        37.8955    3.7054   0.02274
       MURPTR 1  20   3   5        28.8561    3.7106   0.02327
       MURPTR 1  20   3   7        24.9780    3.7686   0.02385
       MURPTR 1  20   3   9        19.3423    3.7552   0.02471
       MURPTR 1  20   4   0         1.2515    2.7711   0.02185
       MURPTR 1  20   4   2         3.8226    2.8404   0.02233
       MURPTR 2  20   4   4        -0.9744    2.7822   0.02302
       MURPTR 1  20   4   6         0.1496    2.9508   0.02352
       MURPTR 2  20   4   8        -2.1046    3.2245   0.02395
       MURPTR 2  20   4  10        -0.9377    3.0161   0.02500
       MURPTR 1  20   5   1        44.6741    3.7618   0.02182
       MURPTR 1  20   5   3        44.6851    3.9339   0.02255
       MURPTR 1  20   5   5        34.2208    3.9060   0.02303
       MURPTR 1  20   5   7        26.4181    3.7778   0.02345
       MURPTR 1  20   5   9        17.6708    3.7297   0.02420
       MURPTR 1  20   6   0        12.5594    3.0686   0.02140
       MURPTR 1  20   6   2        15.3013    3.1854   0.02193
       MURPTR 1  20   6   4        10.2957    3.1820   0.02266
       MURPTR 1  20   6   6         9.9997    3.3693   0.02316
       MURPTR 1  20   6   8         7.4786    3.3901   0.02367
       MURPTR 1  20   6  10         2.3202    3.5505   0.02454
       MURPTR 1  20   7   1        41.9704    3.8103   0.02155
       MURPTR 1  20   7   3        27.6001    3.5857   0.02230
       MURPTR 1  20   7   5        24.3635    3.6681   0.02283
       MURPTR 1  20   7   7        13.1526    3.4641   0.02328
       MURPTR 1  20   7   9         7.2354    3.3542   0.02378
       MURPTR 1  20   8   0        19.6266    3.3971   0.02103
       MURPTR 1  20   8   2        15.9242    3.2848   0.02158
       MURPTR 1  20   8   4        12.6950    3.3613   0.02234
       MURPTR 1  20   8   6         3.7603    3.2268   0.02282
       MURPTR 1  20   8   8         7.1786    3.2988   0.02332
       MURPTR 1  20   9   1       464.6558   10.3981   0.02112
       MURPTR 1  20   9   3       415.6975    9.9648   0.02186
       MURPTR 1  20   9   5       337.9146    9.0902   0.02238
       MURPTR 1  20   9   7       234.3426    7.7382   0.02293
       MURPTR 1  20   9   9       150.4698    6.2079   0.02367
       MURPTR 1  20  10   0       919.0291   16.1569   0.02085
       MURPTR 1  20  10   2       876.8093   15.7129   0.02132
       MURPTR 1  20  10   4       754.1750   14.4401   0.02205
       MURPTR 1  20  10   6       580.9426   12.5058   0.02258
       MURPTR 1  20  10   8       392.9868    9.9088   0.02327
       MURPTR 1  20  11   1       196.4983    6.8360   0.02111
       MURPTR 1  20  11   3       182.4051    6.7310   0.02183
       MURPTR 1  20  11   5       138.4659    6.0331   0.02230
       MURPTR 1  20  11   7        96.9367    5.2766   0.02288
       MURPTR 1  20  11   9        55.4570    4.6172   0.02374
       MURPTR 1  20  12   0       504.9890   11.1921   0.02085
       MURPTR 1  20  12   2       472.0583   10.8486   0.02135
       MURPTR 1  20  12   4       402.5503   10.0249   0.02208
       MURPTR 1  20  12   6       329.7117    9.1180   0.02253
       MURPTR 1  20  12   8       227.7267    7.4464   0.02328
       MURPTR 1  20  13   1       480.8945   10.9466   0.02113
       MURPTR 1  20  13   3       441.6145   10.5320   0.02185
       MURPTR 1  20  13   5       353.6919    9.4444   0.02234
       MURPTR 1  20  13   7       258.3718    7.9957   0.02293
       MURPTR 1  20  14   0         0.4096    2.9849   0.02094
       MURPTR 1  20  14   2         1.6253    3.0492   0.02147
       MURPTR 2  20  14   4        -0.1088    3.0411   0.02221
       MURPTR 1  20  14   6         0.8374    3.0586   0.02270
       MURPTR 1  20  14   8         0.2384    3.2443   0.02348
       MURPTR 1  20  15   1         2.4994    3.0721   0.02131
       MURPTR 2  20  15   3        -0.9518    3.0590   0.02205
       MURPTR 1  20  15   5        10.0475    3.2698   0.02259
       MURPTR 1  20  15   7         0.3930    2.9918   0.02320
       MURPTR 1  20  16   0         3.9971    3.1330   0.02116
       MURPTR 1  20  16   2         5.5737    3.2097   0.02175
       MURPTR 1  20  16   4         3.6033    3.1109   0.02251
       MURPTR 1  20  16   6         2.2275    3.0725   0.02304
       MURPTR 1  20  17   1        34.7709    4.0210   0.02162
       MURPTR 1  20  17   3        33.0090    3.9313   0.02237
       MURPTR 1  20  17   5        24.9331    3.6672   0.02294
       MURPTR 1  20  17   7        10.3965    4.3765   0.02357
       MURPTR 1  20  18   0        51.2126    4.3789   0.02144
       MURPTR 1  20  18   2        51.7941    4.3205   0.02209
       MURPTR 1  20  18   4        47.8627    4.2137   0.02288
       MURPTR 1  20  18   6        29.5878    3.7483   0.02345
       MURPTR 1  20  19   1        43.5613    4.1083   0.02202
       MURPTR 1  20  19   3        35.4567    3.9579   0.02281
       MURPTR 1  20  19   5        31.6282    3.7287   0.02343
       MURPTR 1  20  20   0       112.4773    5.5028   0.02193
       MURPTR 1  20  20   2       102.8710    5.2958   0.02265
       MURPTR 1  20  20   4        89.3210    4.9143   0.02348
       MURPTR 1  20  21   1       419.0337   10.0679   0.02262
       MURPTR 1  20  21   3       371.6816    9.3180   0.02346
       MURPTR 1  20  22   0       647.5820   12.8645   0.02244
       MURPTR 1  20  22   2       604.0798   12.2736   0.02325
       MURPTR 2  21   1   0        -2.0403    2.8120   0.02206
       MURPTR 2  21   1   2        -3.5571    2.7483   0.02262
       MURPTR 1  21   1   4         6.1518    3.1035   0.02340
       MURPTR 2  21   1   6        -2.5915    3.0309   0.02406
       MURPTR 2  21   1   8        -3.8044    3.0181   0.02478
       MURPTR 1  21   1  10         1.0306    3.5732   0.02612
       MURPTR 1  21   2   1        30.4118    3.5825   0.02224
       MURPTR 1  21   2   3        27.4007    3.5339   0.02295
       MURPTR 1  21   2   5        25.2267    3.6903   0.02358
       MURPTR 1  21   2   7        19.1151    3.6367   0.02427
       MURPTR 1  21   2   9        15.8115    3.5901   0.02519
       MURPTR 1  21   3   0        38.5665    3.7285   0.02200
       MURPTR 1  21   3   2        31.3685    3.6480   0.02248
       MURPTR 1  21   3   4        22.2007    3.5920   0.02324
       MURPTR 1  21   3   6        22.5992    3.7019   0.02383
       MURPTR 1  21   3   8         7.8989    3.4124   0.02444
       MURPTR 1  21   3  10         5.6769    3.6816   0.02546
       MURPTR 1  21   4   1         3.2745    2.8934   0.02217
       MURPTR 1  21   4   3         3.2194    3.0462   0.02286
       MURPTR 1  21   4   5         0.5222    2.9648   0.02334
       MURPTR 1  21   4   7         1.1800    3.1883   0.02382
       MURPTR 2  21   4   9        -0.1577    3.0800   0.02462
       MURPTR 1  21   5   0       223.6187    7.0183   0.02169
       MURPTR 1  21   5   2       204.6619    6.8024   0.02219
       MURPTR 1  21   5   4       170.4770    6.4759   0.02291
       MURPTR 1  21   5   6       121.6822    5.7464   0.02339
       MURPTR 1  21   5   8        83.2847    5.0944   0.02398
       MURPTR 1  21   6   1        83.7359    4.6901   0.02183
       MURPTR 1  21   6   3        69.2516    4.5310   0.02254
       MURPTR 1  21   6   5        49.2115    4.2215   0.02308
       MURPTR 1  21   6   7        31.6354    3.9661   0.02356
       MURPTR 1  21   6   9        22.3329    3.6527   0.02418
       MURPTR 1  21   7   0       352.9343    8.9417   0.02145
       MURPTR 1  21   7   2       336.2051    8.7785   0.02199
       MURPTR 1  21   7   4       280.4602    8.1827   0.02274
       MURPTR 1  21   7   6       200.1062    7.1921   0.02318
       MURPTR 1  21   7   8       143.7541    6.2345   0.02356
       MURPTR 1  21   8   1        22.0598    3.4855   0.02145
       MURPTR 1  21   8   3        12.7426    3.3911   0.02220
       MURPTR 1  21   8   5        17.5862    3.5793   0.02273
       MURPTR 1  21   8   7        13.3280    3.4610   0.02319
       MURPTR 1  21   8   9         6.6712    3.2868   0.02386
       MURPTR 1  21   9   0       106.6043    5.2507   0.02103
       MURPTR 1  21   9   2       107.4677    5.3104   0.02157
       MURPTR 1  21   9   4        95.0157    5.1350   0.02234
       MURPTR 1  21   9   6        68.3048    4.7930   0.02288
       MURPTR 1  21   9   8        53.4395    4.4073   0.02344
       MURPTR 1  21  10   1        61.8424    4.4836   0.02123
       MURPTR 1  21  10   3        57.8382    4.4288   0.02199
       MURPTR 1  21  10   5        47.7185    4.2392   0.02255
       MURPTR 1  21  10   7        37.8328    4.0141   0.02315
       MURPTR 1  21  10   9        31.8700    4.2616   0.02388
       MURPTR 1  21  11   0        16.7187    3.4756   0.02100
       MURPTR 1  21  11   2        14.1129    3.4296   0.02152
       MURPTR 1  21  11   4        13.6153    3.3939   0.02231
       MURPTR 1  21  11   6         8.8472    3.3829   0.02283
       MURPTR 1  21  11   8         5.1229    3.1880   0.02349
       MURPTR 1  21  12   1       154.2609    6.2456   0.02124
       MURPTR 1  21  12   3       127.2048    5.7955   0.02196
       MURPTR 1  21  12   5        94.5616    5.2562   0.02253
       MURPTR 1  21  12   7        73.4945    4.7800   0.02315
       MURPTR 2  21  13   0        -0.3433    2.9749   0.02104
       MURPTR 2  21  13   2        -0.6843    2.8732   0.02154
       MURPTR 2  21  13   4        -1.5398    3.0050   0.02233
       MURPTR 1  21  13   6         2.8291    3.1842   0.02289
       MURPTR 2  21  13   8        -0.3445    3.3538   0.02367
       MURPTR 1  21  14   1        21.3307    3.5828   0.02139
       MURPTR 1  21  14   3        20.7016    3.6118   0.02212
       MURPTR 1  21  14   5         9.0800    3.2444   0.02268
       MURPTR 1  21  14   7         4.2857    3.1060   0.02336
       MURPTR 1  21  15   0       236.4629    7.7060   0.02121
       MURPTR 1  21  15   2       199.1913    7.1559   0.02177
       MURPTR 1  21  15   4       172.7385    6.7054   0.02255
       MURPTR 1  21  15   6       143.1287    6.0321   0.02314
       MURPTR 2  21  16   1        -3.4460    2.9665   0.02168
       MURPTR 2  21  16   3        -1.1832    2.9914   0.02242
       MURPTR 2  21  16   5        -2.0728    2.9318   0.02298
       MURPTR 1  21  17   0         9.1607    3.3573   0.02148
       MURPTR 1  21  17   2        13.0626    3.3478   0.02210
       MURPTR 1  21  17   4         3.3860    3.0868   0.02290
       MURPTR 1  21  17   6         5.0463    3.2027   0.02350
       MURPTR 1  21  18   1         5.7117    3.1077   0.02202
       MURPTR 1  21  18   3         0.8153    2.9842   0.02278
       MURPTR 2  21  18   5        -1.9412    2.8391   0.02339
       MURPTR 1  21  19   0         4.6204    3.1792   0.02185
       MURPTR 1  21  19   2         2.0980    3.0111   0.02254
       MURPTR 2  21  19   4        -1.0466    2.8160   0.02338
       MURPTR 1  21  20   1       123.2912    5.5784   0.02254
       MURPTR 1  21  20   3       106.5232    5.2445   0.02337
       MURPTR 1  21  21   0       106.7191    5.2487   0.02240
       MURPTR 1  21  21   2       113.5595    5.4505   0.02319
       MURPTR 1  22   0   0        64.1274    4.3224   0.02244
       MURPTR 1  22   0   2        66.6461    4.4744   0.02303
       MURPTR 1  22   0   4        57.8293    4.4223   0.02387
       MURPTR 1  22   0   6        34.9030    3.9857   0.02457
       MURPTR 1  22   0   8        26.3456    3.9148   0.02533
       MURPTR 2  22   1   1        -1.7931    2.8079   0.02255
       MURPTR 1  22   1   3         1.4598    2.9912   0.02331
       MURPTR 1  22   1   5         0.6319    3.0537   0.02401
       MURPTR 1  22   1   7         1.4225    3.1708   0.02472
       MURPTR 2  22   1   9        -1.3664    3.0329   0.02574
       MURPTR 1  22   2   0        82.4695    4.6956   0.02219
       MURPTR 1  22   2   2        74.9061    4.6170   0.02274
       MURPTR 1  22   2   4        65.4257    4.5437   0.02358
       MURPTR 1  22   2   6        54.2222    4.4034   0.02426
       MURPTR 1  22   2   8        34.4630    4.0711   0.02496
       MURPTR 1  22   3   1       213.0029    6.9798   0.02239
       MURPTR 1  22   3   3       180.0987    6.6266   0.02312
       MURPTR 1  22   3   5       139.0235    6.0569   0.02377
       MURPTR 1  22   3   7        91.7026    5.2081   0.02429
       MURPTR 1  22   3   9        60.6691    4.5001   0.02508
       MURPTR 1  22   4   0       935.3625   16.3498   0.02191
       MURPTR 1  22   4   2       877.6008   15.7493   0.02243
       MURPTR 1  22   4   4       749.2971   14.3983   0.02320
       MURPTR 1  22   4   6       589.2395   12.6324   0.02374
       MURPTR 1  22   4   8       379.0483    9.7299   0.02439
       MURPTR 1  22   5   1        29.5229    3.6575   0.02203
       MURPTR 1  22   5   3        36.1010    3.9472   0.02272
       MURPTR 1  22   5   5        21.1521    3.6510   0.02329
       MURPTR 1  22   5   7        10.2915    3.3864   0.02389
       MURPTR 1  22   5   9         6.1706    3.2766   0.02466
       MURPTR 1  22   6   0       127.4624    5.6350   0.02175
       MURPTR 1  22   6   2       120.3103    5.5899   0.02223
       MURPTR 1  22   6   4       103.0665    5.2672   0.02299
       MURPTR 1  22   6   6        69.8132    4.8450   0.02349
       MURPTR 1  22   6   8        47.1725    4.2848   0.02396
       MURPTR 2  22   7   1        -1.4008    2.9635   0.02182
       MURPTR 1  22   7   3         0.4694    2.9709   0.02253
       MURPTR 2  22   7   5        -0.1036    3.0046   0.02305
       MURPTR 1  22   7   7         1.3391    3.0562   0.02345
       MURPTR 2  22   7   9        -0.6108    3.4393   0.02421
       MURPTR 1  22   8   0       400.6172    9.8364   0.02136
       MURPTR 1  22   8   2       383.3198    9.6255   0.02187
       MURPTR 1  22   8   4       328.2654    8.9683   0.02264
       MURPTR 1  22   8   6       248.9251    7.9408   0.02312
       MURPTR 1  22   8   8       163.5029    6.3992   0.02364
       MURPTR 1  22   9   1        61.7477    4.4588   0.02149
       MURPTR 1  22   9   3        39.9941    4.0488   0.02223
       MURPTR 1  22   9   5        35.3384    3.9886   0.02281
       MURPTR 1  22   9   7        27.1053    3.8153   0.02332
       MURPTR 1  22  10   0        62.0135    4.5033   0.02119
       MURPTR 1  22  10   2        51.5927    4.3161   0.02173
       MURPTR 1  22  10   4        48.0609    4.2419   0.02254
       MURPTR 1  22  10   6        36.3511    4.0369   0.02309
       MURPTR 1  22  10   8        21.8141    3.5600   0.02364
       MURPTR 1  22  11   1        20.0091    3.5621   0.02144
       MURPTR 1  22  11   3        14.5130    3.3907   0.02220
       MURPTR 1  22  11   5        22.9549    3.7026   0.02280
       MURPTR 1  22  11   7        16.1820    3.4879   0.02335
       MURPTR 1  22  12   0        15.6268    3.4332   0.02112
       MURPTR 1  22  12   2        19.4790    3.5223   0.02168
       MURPTR 1  22  12   4        15.9438    3.5393   0.02254
       MURPTR 1  22  12   6         7.4122    3.3158   0.02311
       MURPTR 1  22  13   1        12.5436    3.3593   0.02146
       MURPTR 1  22  13   3        20.0156    3.6791   0.02222
       MURPTR 1  22  13   5        12.7472    3.3198   0.02289
       MURPTR 1  22  13   7         3.2862    3.0525   0.02352
       MURPTR 1  22  14   0       257.9043    8.0483   0.02124
       MURPTR 1  22  14   2       262.7283    8.1580   0.02181
       MURPTR 1  22  14   4       227.2491    7.5070   0.02267
       MURPTR 1  22  14   6       176.0802    6.5608   0.02331
       MURPTR 1  22  15   1        92.7076    5.2245   0.02168
       MURPTR 1  22  15   3        86.8326    5.0252   0.02245
       MURPTR 1  22  15   5        59.5720    4.4569   0.02312
       MURPTR 1  22  16   0       213.4475    7.3690   0.02149
       MURPTR 1  22  16   2       218.3573    7.3741   0.02211
       MURPTR 1  22  16   4       185.8316    6.8153   0.02298
       MURPTR 1  22  16   6       134.7958    5.8354   0.02365
       MURPTR 1  22  17   1         9.4121    3.3297   0.02201
       MURPTR 1  22  17   3         5.8985    3.1862   0.02279
       MURPTR 1  22  17   5         9.3567    3.2212   0.02347
       MURPTR 1  22  18   0       259.9104    7.9604   0.02180
       MURPTR 1  22  18   2       235.4992    7.5610   0.02248
       MURPTR 1  22  18   4       198.3495    6.8150   0.02336
       MURPTR 1  22  19   1        54.5018    4.2781   0.02243
       MURPTR 1  22  19   3        42.0130    4.0111   0.02327
       MURPTR 1  22  20   0        29.7516    3.7170   0.02230
       MURPTR 1  22  20   2        33.1242    3.8845   0.02307
       MURPTR 1  23   1   0        52.0489    4.2557   0.02253
       MURPTR 1  23   1   2        48.0354    4.1968   0.02312
       MURPTR 1  23   1   4        40.5675    4.0821   0.02402
       MURPTR 1  23   1   6        30.5923    3.9660   0.02476
       MURPTR 1  23   1   8        25.2006    3.7057   0.02552
       MURPTR 1  23   2   1        85.0165    4.9095   0.02271
       MURPTR 1  23   2   3        83.7881    4.9157   0.02347
       MURPTR 1  23   2   5        74.3563    4.8434   0.02419
       MURPTR 1  23   2   7        56.1130    4.4458   0.02480
       MURPTR 1  23   2   9        42.9915    4.4772   0.02564
       MURPTR 1  23   3   0       134.6824    5.8681   0.02223
       MURPTR 1  23   3   2       121.6335    5.6562   0.02282
       MURPTR 1  23   3   4       118.0073    5.6249   0.02364
       MURPTR 1  23   3   6        90.0024    5.1982   0.02421
       MURPTR 1  23   3   8        71.5591    4.7280   0.02487
       MURPTR 1  23   4   1         9.3407    3.3034   0.02224
       MURPTR 1  23   4   3         6.7085    3.2137   0.02297
       MURPTR 1  23   4   5         4.8284    3.2424   0.02365
       MURPTR 1  23   4   7         9.7215    3.3306   0.02431
       MURPTR 1  23   5   0         1.1727    3.0988   0.02189
       MURPTR 2  23   5   2        -2.5226    2.8541   0.02240
       MURPTR 2  23   5   4        -1.0308    2.9048   0.02323
       MURPTR 1  23   5   6         4.2027    3.2010   0.02385
       MURPTR 1  23   5   8         1.9357    3.0000   0.02444
       MURPTR 1  23   6   1        78.9017    4.7972   0.02208
       MURPTR 1  23   6   3        69.7036    4.6921   0.02277
       MURPTR 1  23   6   5        69.6376    4.7808   0.02336
       MURPTR 1  23   6   7        52.7252    4.3689   0.02386
       MURPTR 1  23   7   0       125.3551    5.7028   0.02164
       MURPTR 1  23   7   2       127.4039    5.7164   0.02215
       MURPTR 1  23   7   4       107.2719    5.4431   0.02291
       MURPTR 1  23   7   6        81.8168    4.9956   0.02339
       MURPTR 1  23   7   8        67.0384    4.5110   0.02400
       MURPTR 1  23   8   1       154.8076    6.3122   0.02174
       MURPTR 1  23   8   3       133.2534    5.9429   0.02244
       MURPTR 1  23   8   5       102.5768    5.4237   0.02302
       MURPTR 1  23   8   7        70.9438    4.7149   0.02354
       MURPTR 1  23   9   0        35.9472    3.9597   0.02142
       MURPTR 1  23   9   2        31.8027    3.8332   0.02194
       MURPTR 1  23   9   4        34.7513    3.9569   0.02275
       MURPTR 1  23   9   6        19.7703    3.6167   0.02326
       MURPTR 1  23   9   8        11.1222    3.4967   0.02391
       MURPTR 1  23  10   1         0.9800    3.0401   0.02168
       MURPTR 2  23  10   3        -3.7336    2.9732   0.02241
       MURPTR 2  23  10   5        -3.4285    2.8248   0.02303
       MURPTR 2  23  10   7        -0.2510    2.9388   0.02351
       MURPTR 1  23  11   0       107.4063    5.4451   0.02136
       MURPTR 1  23  11   2       127.6663    5.8674   0.02194
       MURPTR 1  23  11   4        96.7218    5.2900   0.02277
       MURPTR 1  23  11   6        78.9767    4.8888   0.02329
       MURPTR 1  23  12   1        56.0252    4.4667   0.02163
       MURPTR 1  23  12   3        49.6274    4.3255   0.02240
       MURPTR 1  23  12   5        44.5332    4.1713   0.02308
       MURPTR 1  23  12   7        31.8381    3.9547   0.02364
       MURPTR 1  23  13   0         2.0388    3.1317   0.02137
       MURPTR 2  23  13   2        -3.6551    2.9389   0.02198
       MURPTR 1  23  13   4         3.9880    3.1142   0.02286
       MURPTR 1  23  13   6         1.5022    2.9512   0.02348
       MURPTR 1  23  14   1       188.8691    6.9661   0.02177
       MURPTR 1  23  14   3       181.3140    6.7966   0.02256
       MURPTR 1  23  14   5       142.8697    6.0174   0.02328
       MURPTR 1  23  15   0       109.4079    5.4768   0.02153
       MURPTR 1  23  15   2        99.0542    5.2473   0.02219
       MURPTR 1  23  15   4        86.6924    4.9771   0.02311
       MURPTR 1  23  16   1        55.2303    4.4298   0.02205
       MURPTR 1  23  16   3        49.6007    4.2157   0.02287
       MURPTR 1  23  16   5        36.8784    3.9879   0.02360
       MURPTR 1  23  17   0       111.8377    5.4999   0.02179
       MURPTR 1  23  17   2       108.8808    5.3538   0.02251
       MURPTR 1  23  17   4        85.3909    4.8829   0.02345
       MURPTR 1  23  18   1         2.0948    2.9694   0.02239
       MURPTR 1  23  18   3         0.8546    3.0478   0.02327
       MURPTR 1  23  19   0        92.1330    5.0348   0.02221
       MURPTR 1  23  19   2        88.3845    4.9740   0.02300
       MURPTR 1  24   0   0       244.6911    7.6963   0.02293
       MURPTR 1  24   0   2       233.8003    7.5325   0.02354
       MURPTR 1  24   0   4       177.3379    6.7640   0.02452
       MURPTR 1  24   0   6       130.8550    5.9582   0.02532
       MURPTR 1  24   0   8        88.0522    4.9995   0.02537
       MURPTR 1  24   1   1        79.9763    4.8629   0.02310
       MURPTR 1  24   1   3        70.4508    4.6357   0.02389
       MURPTR 1  24   1   5        61.5902    4.6968   0.02468
       MURPTR 1  24   1   7        43.5696    4.1957   0.02537
       MURPTR 1  24   2   0        10.4130    3.3304   0.02267
       MURPTR 1  24   2   2         3.0905    3.0546   0.02327
       MURPTR 1  24   2   4         6.5483    3.1965   0.02414
       MURPTR 1  24   2   6        11.7432    3.3716   0.02473
       MURPTR 1  24   2   8         1.1277    3.0384   0.02542
       MURPTR 1  24   3   1        30.3121    3.7531   0.02261
       MURPTR 1  24   3   3        35.0308    3.8640   0.02336
       MURPTR 1  24   3   5        15.5740    3.5917   0.02409
       MURPTR 1  24   3   7        10.8476    3.3801   0.02477
       MURPTR 1  24   4   0         9.6782    3.2335   0.02213
       MURPTR 1  24   4   2         6.5001    3.2017   0.02270
       MURPTR 1  24   4   4         0.0728    3.0983   0.02359
       MURPTR 1  24   4   6         0.3698    3.0702   0.02428
       MURPTR 1  24   4   8         2.6319    3.1056   0.02496
       MURPTR 1  24   5   1       295.9185    8.5070   0.02230
       MURPTR 1  24   5   3       267.8364    8.1164   0.02304
       MURPTR 1  24   5   5       225.6988    7.6075   0.02377
       MURPTR 1  24   5   7       157.2081    6.3388   0.02432
       MURPTR 1  24   6   0         5.0649    3.1371   0.02186
       MURPTR 1  24   6   2         4.9476    3.1356   0.02241
       MURPTR 1  24   6   4         3.2344    3.1753   0.02325
       MURPTR 1  24   6   6         1.8485    3.1243   0.02379
       MURPTR 1  24   6   8         2.7718    3.3229   0.02443
       MURPTR 1  24   7   1        39.9673    4.0433   0.02195
       MURPTR 1  24   7   3        46.3341    4.2517   0.02263
       MURPTR 1  24   7   5        41.1044    4.0927   0.02330
       MURPTR 1  24   7   7        33.1157    3.8330   0.02391
       MURPTR 1  24   8   0        28.7524    3.7783   0.02161
       MURPTR 1  24   8   2        25.8699    3.7261   0.02211
       MURPTR 1  24   8   4        17.4695    3.5728   0.02294
       MURPTR 1  24   8   6        14.0301    3.4814   0.02351
       MURPTR 1  24   9   1        59.8578    4.4976   0.02185
       MURPTR 1  24   9   3        55.3009    4.4722   0.02254
       MURPTR 1  24   9   5        47.7932    4.2144   0.02319
       MURPTR 1  24   9   7        41.3494    4.0309   0.02382
       MURPTR 1  24  10   0        19.8657    3.5787   0.02160
       MURPTR 1  24  10   2        16.7697    3.5688   0.02214
       MURPTR 1  24  10   4        14.6342    3.4092   0.02297
       MURPTR 1  24  10   6        12.2701    3.3591   0.02347
       MURPTR 1  24  11   1        56.2107    4.5031   0.02184
       MURPTR 1  24  11   3        47.6513    4.2600   0.02256
       MURPTR 1  24  11   5        43.5659    4.1017   0.02323
       MURPTR 1  24  12   0       100.4483    5.3737   0.02156
       MURPTR 1  24  12   2       106.2191    5.4318   0.02214
       MURPTR 1  24  12   4        82.1087    4.9342   0.02302
       MURPTR 1  24  12   6        56.0321    4.3312   0.02360
       MURPTR 1  24  13   1       102.7112    5.3469   0.02194
       MURPTR 1  24  13   3        97.9432    5.2783   0.02269
       MURPTR 1  24  13   5        87.3367    4.8726   0.02341
       MURPTR 1  24  14   0         5.1840    3.1455   0.02168
       MURPTR 1  24  14   2         3.9225    3.1326   0.02232
       MURPTR 1  24  14   4         3.7786    3.0658   0.02322
       MURPTR 1  24  15   1        44.2146    4.1197   0.02217
       MURPTR 1  24  15   3        36.6135    3.8990   0.02298
       MURPTR 1  24  16   0         9.5081    3.2663   0.02191
       MURPTR 1  24  16   2         6.3715    3.1117   0.02261
       MURPTR 1  24  16   4         4.7517    3.2506   0.02355
       MURPTR 1  24  17   1       147.8642    6.0085   0.02246
       MURPTR 1  24  17   3       134.0587    5.8263   0.02334
       MURPTR 1  24  18   0        10.3565    3.3889   0.02224
       MURPTR 1  25   1   0       157.5302    6.3740   0.02306
       MURPTR 1  25   1   2       143.9633    6.1577   0.02368
       MURPTR 1  25   1   4       107.1648    5.5331   0.02468
       MURPTR 1  25   1   6        89.2995    5.1707   0.02530
       MURPTR 1  25   2   1         3.0664    3.1045   0.02306
       MURPTR 2  25   2   3        -6.4238    2.8875   0.02382
       MURPTR 2  25   2   5        -3.6704    2.9422   0.02460
       MURPTR 2  25   2   7        -1.8649    2.9057   0.02532
       MURPTR 1  25   3   0         3.4935    3.1081   0.02249
       MURPTR 1  25   3   2         0.5236    2.9980   0.02310
       MURPTR 2  25   3   4        -3.9595    2.8974   0.02405
       MURPTR 1  25   3   6         1.9330    3.1829   0.02479
       MURPTR 1  25   4   1        46.2839    4.1672   0.02263
       MURPTR 1  25   4   3        31.7411    3.8859   0.02340
       MURPTR 1  25   4   5        35.9662    3.9397   0.02422
       MURPTR 1  25   4   7        33.0181    3.8077   0.02483
       MURPTR 2  25   5   0        -1.8225    2.9288   0.02218
       MURPTR 1  25   5   2         3.2811    3.1630   0.02278
       MURPTR 2  25   5   4        -3.2912    2.9702   0.02367
       MURPTR 1  25   5   6         0.3322    2.9483   0.02427
       MURPTR 1  25   6   1        94.7624    5.2383   0.02223
       MURPTR 1  25   6   3        85.3933    5.1031   0.02295
       MURPTR 1  25   6   5        55.6911    4.4102   0.02369
       MURPTR 1  25   6   7        41.5333    4.0146   0.02434
       MURPTR 1  25   7   0         1.1923    2.9242   0.02177
       MURPTR 1  25   7   2         2.4873    3.2082   0.02234
       MURPTR 1  25   7   4         5.3856    3.1417   0.02323
       MURPTR 1  25   7   6         1.0507    2.9234   0.02389
       MURPTR 2  25   8   1        -1.3564    3.0375   0.02198
       MURPTR 1  25   8   3         0.4098    3.0617   0.02269
       MURPTR 2  25   8   5        -3.8946    2.8309   0.02345
       MURPTR 2  25   8   7        -6.1281    3.0243   0.02420
       MURPTR 2  25   9   0        -0.5533    2.9750   0.02171
       MURPTR 1  25   9   2         2.1171    3.1634   0.02225
       MURPTR 1  25   9   4         1.9314    3.0707   0.02315
       MURPTR 2  25   9   6        -0.2992    2.9192   0.02379
       MURPTR 2  25  10   1        -0.2214    2.9671   0.02201
       MURPTR 1  25  10   3         0.0738    2.9603   0.02270
       MURPTR 1  25  10   5         0.9944    2.9317   0.02340
       MURPTR 1  25  11   0        68.3378    4.6781   0.02172
       MURPTR 1  25  11   2        71.2819    4.7145   0.02227
       MURPTR 1  25  11   4        49.8532    4.2423   0.02315
       MURPTR 1  25  11   6        45.2704    4.2518   0.02379
       MURPTR 1  25  12   1        29.2778    3.7989   0.02208
       MURPTR 1  25  12   3        21.2963    3.5859   0.02280
       MURPTR 1  25  12   5        19.4734    3.4794   0.02354
       MURPTR 1  25  13   0       154.3503    6.2932   0.02181
       MURPTR 1  25  13   2       136.2198    5.9498   0.02243
       MURPTR 1  25  13   4       116.1758    5.4218   0.02333
       MURPTR 1  25  14   1        31.9982    3.8265   0.02227
       MURPTR 1  25  14   3        27.9289    3.6629   0.02304
       MURPTR 2  25  15   0        -0.9496    2.8426   0.02203
       MURPTR 2  25  15   2        -1.1357    2.8348   0.02271
       MURPTR 1  25  16   1       126.0124    5.6476   0.02256
       MURPTR 1  25  17   0         3.6753    3.8747   0.02232
       MURPTR 1  26   0   0        51.8823    4.3615   0.02352
       MURPTR 1  26   0   2        59.6366    4.5755   0.02413
       MURPTR 1  26   0   4        47.8827    4.2052   0.02483
       MURPTR 1  26   0   6        34.7128    3.9052   0.02487
       MURPTR 1  26   1   1        67.6909    4.6867   0.02353
       MURPTR 1  26   1   3        76.7372    4.8843   0.02433
       MURPTR 1  26   1   5        65.7324    4.6060   0.02500
       MURPTR 1  26   1   7        41.2653    4.1802   0.02498
       MURPTR 1  26   2   0        81.1069    5.0003   0.02291
       MURPTR 1  26   2   2        64.2806    4.6493   0.02353
       MURPTR 1  26   2   4        65.7579    4.5969   0.02457
       MURPTR 1  26   2   6        41.1667    4.0511   0.02532
       MURPTR 1  26   3   1        12.7223    3.4450   0.02302
       MURPTR 1  26   3   3         5.7058    3.2622   0.02382
       MURPTR 1  26   3   5         3.7585    3.1289   0.02472
       MURPTR 1  26   3   7         4.6587    3.3487   0.02537
       MURPTR 1  26   4   0       117.1766    5.6938   0.02257
       MURPTR 1  26   4   2       107.6235    5.5323   0.02320
       MURPTR 1  26   4   4        97.9021    5.2334   0.02416
       MURPTR 1  26   4   6        63.6914    4.4764   0.02481
       MURPTR 1  26   5   1         1.1498    3.0439   0.02262
       MURPTR 1  26   5   3         1.1304    3.0528   0.02336
       MURPTR 1  26   5   5         0.6921    3.0242   0.02417
       MURPTR 1  26   6   0         9.3586    3.3657   0.02207
       MURPTR 1  26   6   2         3.9332    3.1953   0.02269
       MURPTR 1  26   6   4         6.3827    3.2288   0.02363
       MURPTR 1  26   6   6         2.4384    3.0530   0.02436
       MURPTR 1  26   7   1        20.6427    3.6535   0.02224
       MURPTR 1  26   7   3        10.0042    3.2583   0.02299
       MURPTR 1  26   7   5        10.1543    3.2457   0.02382
       MURPTR 1  26   8   0       182.9741    6.8348   0.02187
       MURPTR 1  26   8   2       183.5864    6.8020   0.02247
       MURPTR 1  26   8   4       145.1813    6.1523   0.02343
       MURPTR 1  26   8   6       111.3506    5.5584   0.02419
       MURPTR 1  26   9   1         7.1068    3.1134   0.02218
       MURPTR 1  26   9   3         4.9403    3.1261   0.02291
       MURPTR 1  26   9   5         4.6029    3.0169   0.02372
       MURPTR 1  26  10   0         0.7908    3.0101   0.02182
       MURPTR 2  26  10   2        -1.1461    2.9452   0.02242
       MURPTR 1  26  10   4         4.0998    3.0202   0.02336
       MURPTR 1  26  11   1        61.2559    4.5077   0.02217
       MURPTR 1  26  11   3        43.0555    4.0398   0.02289
       MURPTR 1  26  11   5        36.8343    3.9530   0.02375
       MURPTR 1  26  12   0         7.4845    3.2371   0.02189
       MURPTR 1  26  12   2         8.2832    3.1856   0.02252
       MURPTR 1  26  12   4         6.3582    3.2241   0.02345
       MURPTR 1  26  13   1        42.1406    4.0009   0.02234
       MURPTR 1  26  13   3        37.4487    3.8893   0.02309
       MURPTR 1  26  14   0        34.9151    3.7853   0.02210
       MURPTR 1  26  14   2        31.8104    3.8082   0.02277
       MURPTR 1  26  15   1        10.4692    3.3963   0.02264
       MURPTR 1  27   1   0       259.8176    8.1027   0.02336
       MURPTR 1  27   1   2       247.5329    7.8399   0.02397
       MURPTR 1  27   1   4       209.7305    7.1854   0.02467
       MURPTR 1  27   1   6       158.6425    6.2915   0.02485
       MURPTR 1  27   2   1        82.0200    4.9695   0.02347
       MURPTR 1  27   2   3        67.4393    4.6514   0.02431
       MURPTR 1  27   2   5        57.5310    4.3598   0.02502
       MURPTR 1  27   3   0         1.7103    3.0859   0.02297
       MURPTR 1  27   3   2         0.0868    3.0015   0.02362
       MURPTR 2  27   3   4        -2.6312    2.9406   0.02467
       MURPTR 2  27   3   6        -0.0210    3.2538   0.02520
       MURPTR 1  27   4   1        10.7381    3.2214   0.02305
       MURPTR 1  27   4   3         6.7241    3.2180   0.02384
       MURPTR 1  27   4   5         6.0546    3.0637   0.02471
       MURPTR 1  27   5   0        17.0600    3.4409   0.02246
       MURPTR 1  27   5   2        15.2188    3.4110   0.02311
       MURPTR 1  27   5   4        11.6885    3.3006   0.02410
       MURPTR 1  27   6   1       138.1377    6.0180   0.02260
       MURPTR 1  27   6   3       118.0790    5.6554   0.02338
       MURPTR 1  27   6   5       100.8843    5.1746   0.02428
       MURPTR 1  27   7   0        74.9440    4.8163   0.02215
       MURPTR 1  27   7   2        71.8379    4.7238   0.02280
       MURPTR 1  27   7   4        63.4586    4.4506   0.02381
       MURPTR 1  27   8   1        30.9482    3.8436   0.02246
       MURPTR 1  27   8   3        27.6983    3.7034   0.02322
       MURPTR 1  27   8   5        24.0815    3.7073   0.02413
       MURPTR 2  27   9   0        -1.3305    2.9109   0.02204
       MURPTR 1  27   9   2         0.4670    2.9979   0.02270
       MURPTR 1  27   9   4         2.4247    2.9993   0.02369
       MURPTR 1  27  10   1        64.7970    4.5219   0.02236
       MURPTR 1  27  10   3        48.3315    4.0764   0.02312
       MURPTR 1  27  11   0       411.9495    9.9353   0.02201
       MURPTR 1  27  11   2       385.2979    9.4992   0.02269
       MURPTR 1  27  12   1         8.4215    3.2036   0.02245
       MURPTR 1  27  12   3         5.7596    3.9400   0.02323
       MURPTR 1  27  13   0        36.5589    4.0034   0.02214
       MURPTR 1  28   0   0        23.7803    3.6820   0.02301
       MURPTR 1  28   0   2        20.6847    3.5738   0.02351
       MURPTR 1  28   0   4        20.2505    3.4418   0.02416
       MURPTR 1  28   1   1        10.7117    3.3433   0.02349
       MURPTR 2  28   1   3        -0.8077    2.9350   0.02407
       MURPTR 1  28   1   5         4.8103    3.2553   0.02452
       MURPTR 1  28   2   0        89.9917    5.1319   0.02339
       MURPTR 1  28   2   2        81.8460    4.8957   0.02395
       MURPTR 1  28   2   4        78.0906    4.7020   0.02466
       MURPTR 1  28   3   1       179.2909    6.7123   0.02352
       MURPTR 1  28   3   3       151.4644    6.1900   0.02434
       MURPTR 1  28   3   5       129.1239    5.7582   0.02482
       MURPTR 1  28   4   0       217.7433    7.3475   0.02288
       MURPTR 1  28   4   2       200.2929    7.0238   0.02358
       MURPTR 1  28   4   4       176.1021    6.4950   0.02462
       MURPTR 1  28   5   1       117.0634    5.5663   0.02302
       MURPTR 1  28   5   3       100.3551    5.1585   0.02383
       MURPTR 1  28   6   0         2.3587    3.0474   0.02252
       MURPTR 1  28   6   2         2.0766    2.9995   0.02319
       MURPTR 2  28   6   4        -1.8383    2.9031   0.02428
       MURPTR 2  28   7   1        -0.3408    2.9394   0.02280
       MURPTR 2  28   7   3        -0.1016    2.8635   0.02361
       MURPTR 1  28   8   0       208.2281    7.0583   0.02237
       MURPTR 1  28   8   2       194.2001    6.7792   0.02307
       MURPTR 1  28   9   1        35.8614    3.7942   0.02267
       MURPTR 1  28   9   3        27.0448    3.7807   0.02346
       MURPTR 1  28  10   0        93.4496    4.9896   0.02225
       MURPTR 1  28  10   2        90.0768    5.0547   0.02297
       MURPTR 1  28  11   1         2.7907    3.1810   0.02270
       MURPTR 1  29   1   0         0.8233    2.9866   0.02298
       MURPTR 1  29   1   2         1.5985    2.9401   0.02349
       MURPTR 2  29   1   4        -2.7920    3.7231   0.02412
       MURPTR 1  29   2   1        33.5430    3.7975   0.02342
       MURPTR 1  29   2   3        34.4326    3.8096   0.02394
       MURPTR 1  29   3   0        36.6573    3.8722   0.02318
       MURPTR 1  29   3   2        30.6995    3.7022   0.02371
       MURPTR 1  29   4   1        48.1234    4.1147   0.02348
       MURPTR 1  29   4   3        35.7020    3.9294   0.02417
       MURPTR 1  29   5   0       162.2733    6.2820   0.02293
       MURPTR 1  29   5   2       161.8210    6.2463   0.02366
       MURPTR 1  29   6   1       566.5205   11.8814   0.02320
       MURPTR 1  29   7   0       227.5253    7.2542   0.02273
       MURPTR 1  29   7   2       210.3933    7.0086   0.02348
       MURPTR 1  29   8   1         2.3821    3.1775   0.02304
       MURPTR 1  30   0   0        78.2029    4.7767   0.02249
       MURPTR 1  30   1   1        12.9144    3.4629   0.02290
       MURPTR 1  30   2   0         2.9582    3.1162   0.02271
       MURPTR 1  30   3   1       133.1918    5.7792   0.02314
END                                                                                
LOADAT MURPTR 1
ATOM   C  01   0.395952  0.120729  0.000000                       6
UIJ    C  01   0.005101  0.006979  0.015303  0.001010  0.000000  0.000000
ATOM   C  02   0.232455  0.037582  0.000000                       6
UIJ    C  02   0.005537  0.003055  0.007142  0.000121  0.000000  0.000000
ATOM   C  04   0.074579  0.137409  0.000000                       6
UIJ    C  04   0.005043  0.004547  0.006596 -0.000431  0.000000  0.000000
ATOM   C  05   0.135660  0.227922  0.000000                       6
UIJ    C  05   0.005342  0.003555  0.009495 -0.000158  0.000000  0.000000
ATOM   C  06   0.237922  0.219258  0.000000                       6
UIJ    C  06   0.005673  0.003856  0.007674 -0.000780  0.000000  0.000000
ATOM   N  01   0.286094  0.127228  0.000000                       7
UIJ    N  01   0.004626  0.003733  0.008464 -0.000253  0.000000  0.000000
ATOM   N  03   0.128612  0.047324  0.000000                       7
UIJ    N  03   0.005105  0.003411  0.009034 -0.000332  0.000000  0.000000
ATOM   O  02   0.274341 -0.045766  0.000000                       8
UIJ    O  02   0.007484  0.003733  0.010194  0.000667  0.000000  0.000000
ATOM   O  04  -0.019665  0.135383  0.000000                       8
UIJ    O  04   0.004736  0.005766  0.009363 -0.000356  0.000000  0.000000
ATOM   HH 03   0.088550 -0.020700  0.000000                       1
UIJ    HH 03   0.016500  0.011300  0.030400 -0.003800  0.000000  0.000000
ATOM   HH 05   0.101030  0.302360  0.000000                       1
UIJ    HH 05   0.020800  0.011600  0.031700  0.004400  0.000000  0.000000
ATOM   HH 06   0.286470  0.286070  0.000000                       1
UIJ    HH 06   0.017300  0.012900  0.032500 -0.005100  0.000000  0.000000
ATOM   HH 011  0.426500  0.197050  0.000000                       1
UIJ    HH 011  0.016000  0.014700  0.058900 -0.003300  0.000000  0.000000
ATOM   HH 012  0.421310  0.079540  0.143460                       1
UIJ    HH 012  0.016800  0.041000  0.029500  0.003100 -0.002700  0.015100
END                                                                                
FIXFAC MURPTR
JACOBI O     21 0.8657845
 1.360722E-01-1.090009E-01 4.566854E-02-1.224375E-02 4.567007E-03-1.777174E-03
 6.083353E-04-2.481988E-04 9.919145E-05-3.603243E-05 1.806369E-05-5.811916E-06
 3.547234E-06-1.039670E-06 7.454186E-07-1.941396E-07 1.685338E-07-3.439403E-08
 4.141130E-08-4.931881E-09 1.128156E-08
JACOBI N     21 0.8035272
 1.065455E-01-9.530611E-02 4.756804E-02-1.528785E-02 5.386044E-03-2.169386E-03
 7.756869E-04-3.009482E-04 1.212793E-04-4.437979E-05 2.005503E-05-7.044772E-06
 3.505699E-06-1.162402E-06 6.502445E-07-1.893187E-07 1.285071E-07-2.834360E-08
 2.726225E-08-3.350657E-09 6.346376E-09
JACOBI C     21 0.6813837
 9.543466E-02-9.135479E-02 4.901480E-02-1.623183E-02 5.552710E-03-2.264150E-03
 7.897857E-04-3.036585E-04 1.202951E-04-4.374765E-05 1.953853E-05-6.913200E-06
 3.394368E-06-1.147467E-06 6.313044E-07-1.885194E-07 1.258226E-07-2.844894E-08
 2.700291E-08-3.381939E-09 6.360921E-09
IAMS   O  2
    2    6    2    2
 1 7.616   113.3243  2 1.7582  2 2.5627  2 4.2832  2 5.9445
    .96327    .03863   -.08407   -.10297   -.05363    .07612
   -.03032    .00193    .41276    .53386    .22444   -.16682
    1    4    4
 2 1.1536  2 1.7960  2 3.4379  2 7.9070
    .16371    .57600    .33392    .01495
IAMS   N  2
    2    6    2    2
 1 6.4595  110.8389  2 1.4699  2 1.91613 2 3.156   2 5.0338
    .95236    .06575   -.05397   -.10347   -.06498    .04365
   -.03509    .00428    .27214    .53823    .33272   -.13627
    1    4    3
 2 1.1937  2 1.7124  2 3.0112  2 7.1018
    .29731    .48388    .28079    .01352
IAMS   C  2
    2    6    2    2
 1 5.4125  1 9.2863  2 1.0311  2 1.502   2 2.58975 2 4.2595
    .94945    .07750   -.01138   -.13974   -.05923    .02668
   -.03149    .00274    .06394    .72780    .34120   -.12938
    1    4    2
 2 0.9554  2 1.4209  2 2.5873  2 6.3438
    .24756    .57774    .23563    .0109
IAMS   HH 1
    1    1    1
 1 1.0
   1.0
END                                                                                
FINISH
FHEXAD C       4.0   -3.44  FEXP
FHEXAD N       4.0   -3.90  FEXP
FHEXAD O       4.0   -4.5   FEXP
FHEXAD HH      4.0   -2.48  FEXP
ATOM   C  01   0.395833  0.120741  0.000000                       6
UIJ    C  01   0.005165  0.006737  0.015646  0.001297  0.000000  0.000000
ATOM   C  02   0.232385  0.037693  0.000000                       6
UIJ    C  02   0.005331  0.002407  0.008040  0.000254  0.000000  0.000000
ATOM   C  04   0.074679  0.137429  0.000000                       6
UIJ    C  04   0.004405  0.004469  0.007288 -0.000483  0.000000  0.000000
ATOM   C  05   0.135678  0.227885  0.000000                       6
UIJ    C  05   0.005177  0.003397  0.009630  0.000009  0.000000  0.000000
ATOM   C  06   0.237961  0.219218  0.000000                       6
UIJ    C  06   0.005552  0.003373  0.008205 -0.000819  0.000000  0.000000
ATOM   N  01   0.286069  0.127247  0.000000                       7
UIJ    N  01   0.004939  0.004163  0.007958 -0.000172  0.000000  0.000000
ATOM   N  03   0.128665  0.047370  0.000000                       7
UIJ    N  03   0.005369  0.003350  0.009251 -0.000606  0.000000  0.000000
ATOM   O  02   0.274177 -0.045544  0.000000                       8
UIJ    O  02   0.007908  0.004774  0.010400 -0.000276  0.000000  0.000000
ATOM   O  04  -0.019512  0.135374  0.000000                       8
UIJ    O  04   0.005997  0.005622  0.009913 -0.000147  0.000000  0.000000
ATOM   HH 03   0.088550 -0.020700  0.000000                       1
UIJ    HH 03   0.016500  0.011300  0.030400 -0.003800  0.000000  0.000000
ATOM   HH 05   0.101030  0.302360  0.000000                       1
UIJ    HH 05   0.020800  0.011600  0.031700  0.004400  0.000000  0.000000
ATOM   HH 06   0.286470  0.286070  0.000000                       1
UIJ    HH 06   0.017300  0.012900  0.032500 -0.005100  0.000000  0.000000
ATOM   HH 011  0.426500  0.197050  0.000000                       1
UIJ    HH 011  0.016000  0.014700  0.058900 -0.003300  0.000000  0.000000
ATOM   HH 012  0.421310  0.079540  0.143460                       1
UIJ    HH 012  0.016800  0.041000  0.029500  0.003100 -0.002700  0.015100
