# Supplementary material for: Anharmonic Thermal Motion Modelling in the Experimental XRD Charge Density Determination of 1-Methyluracil at T = 23 K
Source: Molecules. 2021 May 21;26(11):3075. doi: 10.3390/molecules26113075 (PMC8196607; doi:10.3390/molecules26113075)
Supplement: Supplementary file 1 [file molecules-26-03075-s001.zip › mur23.cif]

data_MUR23
#------------------ SUBMISSION DETAILS --------------------------------------#
_audit_creation_method            'VALRAY2000'
 
# Name and address of author for correspondence

#------------------ SUBMISSION DETAILS --------------------------------------#
 
# Name and address of author for correspondence

_publ_contact_author_name      'Riccardo Destro'
_publ_contact_author_address 
;
Department of Chemistry
Universit\'a degli studi di Milano 
Via golgi 19, 20133 Milano (Italy)
;
_publ_contact_author_email       'riccardo.destro@unimi.it'
_publ_contact_author_fax         '+3950314300'
_publ_requested_journal          'Crystals'
_publ_contact_letter
;

To the Scientific Editor

Object: Submission of the Crystallographic Information File for publication

                                                    Milano,July 31^th^ 2020

Dear Sir / Madam,
        We wish to deposit the following crystal structure data. 
        at very low T (23 K). This deposition is preliminary
        to a submission to Crystals as a regular Article.

                 Yours sincerely

                 Riccardo Destro 

                 riccardo.destro@unimi.it
                 Dipartimento di Chimica 
                 Universit\'a degli Studi di Milano
                 Via Golgi 19, 20133 Milano (Italy)
;
_publ_section_title              
;
Anharmonic thermal motion modelling in the experimental XRD charge 
density determination of 1-Methyluracil at T=23 K
;

loop_
_publ_author_name 
_publ_author_address 
'Destro, Riccardo'
;
Department of Chemistry
Universita\' degli Studi di Milano
Via Golgi 19, 20133 Milano (Italy)
; 
'Roversi, Pietro'
;
Leicester Institute of Structural and Chemical Biology
Department of Molecular and Cell Biology
University of Leicester
Lancaster Road, Leicester LE1 7HB, UK
; 
'Barzaghi, Mario'
;
Istituto di Scienze e Tecnologie Chimiche "Giulio Natta" (SCITEC)
Italian Research Council 
Via Golgi 19, 20133 Milano, Italy
; 
'Lo Presti, Leonardo'
;
Department of Chemistry
Universita\' degli Studi di Milano
Via Golgi 19, 20133 Milano (Italy)
; 

_publ_section_abstract 
;
 Atomic volumes and charges, molecular moments up to hexadecapole, 
as well as maps of the molecular electrostatic potential have been 
obtained from the distributed multipole analysis (DMA) of the 
experimental charge density of crystalline 1-Methyluracil at T=23K. 
Four different structural models fitting an extensive set of X-ray 
diffraction (XRD) data are compared. Two of the models include 
anharmonic temperature factors, whose inclusion is supported by the 
Hamilton test at a 99.95% level of confidence. The electrostatic 
properties derived after least-squares refinement of both 
anharmonic models do not differ significantly from those estimated 
after the refinement of the two harmonic models.
;

#------------------ Start Validation Reply Form ----------------------------#
_vrf_CELLK01_MUR23
;
PROBLEM: Check that the cell measurement temperature is in Kelvin.
RESPONSE: We confirm that the cell measurement temperature is in Kelvin. 
;
_vrf_PLAT088_MUR23
;
PROBLEM: Poor Data / Parameter Ratio ....................       9.08
RESPONSE: This structural model comes from a multipole refinement against
a very accurate dataset collected at 23 K up to 109 deg in 2\J. 
The data-to-parameter ratio is reasonable.
;
_vrf_PLAT218_MUR23
;
PROBLEM: Constrained U(ij) Components(s) for H12        .          6 Check 
RESPONSE: Anisotropic U(ij) components of all the hydrogen atoms were taken
from Roversi, P.; Destro, R. Approximate anisotropic displacement parameters 
for H atoms in molecular crystals. Chem. Phys. Lett. 2004, 386, 472--478, 
Table B, and never refined. More in detail, they were estimated by adding 
IR-expected vibrational amplitudes to the molecular rigid-body motion. 
U(ij) parameters of hydrogen atoms were then kept fixed in the subsequent 
multipolar refinement procedure.
;
_vrf_PLAT250_MUR23
;
PROBLEM: Large U3/U1 Ratio for Average U(i,j) Tensor ....        2.1 Note  
RESPONSE: This is due to a large translation component of the molecular 
rigid body motion in the direction perpendicular to the main molecular plane.
Considering the quality of the present structural determination (very low
temperature, aspherical features of the charge density accounted for), we
believe that this reflects true dynamic properties of the lattice.
;
_vrf_PLAT353_MUR23
;
PROBLEM: Long   N-H (N0.87,N1.01A)  N3       - H3       .       1.04 Ang.  
RESPONSE: The position of hydrogen atoms was taken from a previous neutron
diffraction study (McMullan, R.K.; Craven, B.M. Crystal structure of 
1-methyluracil from neutron diffraction at 15, 60 and 123 K. Acta Crystallogr. 
Sect. B Struct. Sci. 1989, 45, 270--276) and never refined.
;
_vrf_PLAT977_MUR23
;
PROBLEM: Check Negative Difference Density on H11              -0.32 eA-3  
RESPONSE: This problem arises as PLATON uses spherical atomic form factors to 
predict structure factor amplitudes. When the multipole model is employed,
no negative residuals are indeed detectable in the neighborhood of H11. See 
for example Figure 3 in the main text.
;
#------------------ End of Validation Reply Form ----------------------------#
#------------------ CHEMICAL INFORMATION ------------------------------------#

_chemical_name_systematic    '1-N-methyluracil'
_chemical_name_common             ?
_chemical_melting_point           ?
_chemical_formula_moiety   'C5 H6 N2 O2'        
_chemical_formula_sum      'C5 H6 N2 O2' 
_chemical_formula_weight         126.12

loop_
 _atom_type_symbol
 _atom_type_description
 _atom_type_scat_dispersion_real
 _atom_type_scat_dispersion_imag
 _atom_type_scat_source
 'C'  'C'   0.0033   0.0016
 'International Tables Vol C Tables 4.2.6.8 and 6.1.1.4'
 'H'  'H'   0.0000   0.0000
 'International Tables Vol C Tables 4.2.6.8 and 6.1.1.4'
 'N'  'N'   0.0061   0.0033
 'International Tables Vol C Tables 4.2.6.8 and 6.1.1.4'
 'O'  'O'   0.0106   0.0060
 'International Tables Vol C Tables 4.2.6.8 and 6.1.1.4'
 'S'  'S'   0.1246   0.1234
 'International Tables Vol C Tables 4.2.6.8 and 6.1.1.4'
 'Cl'  'Cl'   0.1484   0.1585
 'International Tables Vol C Tables 4.2.6.8 and 6.1.1.4'
 
_space_group_crystal_system       orthorhombic
_symmetry_int_tables_number	72
_symmetry_space_group_name_H-M	'I b a m'
_symmetry_space_group_name_Hall	'-I_2_2c'
 
_shelx_space_group_comment
;
The symmetry employed for this shelxl refinement is uniquely defined
by the following loop, which should always be used as a source of
symmetry information in preference to the above space-group names.
They are only intended as comments.
;
 
loop_
  _space_group_symop_id
  _space_group_symop_operation_xyz
  1 'x,y,z'
  2 '-x,-y,z'
  3 'x,-y,1/2-z'
  4 '-x,y,1/2-z'
  5 '-x,-y,-z'
  6 'x,y,-z'
  7 '-x,y,1/2+z'
  8 'x,-y,1/2+z'
  9 '1/2+x,1/2+y,1/2+z'
 10 '1/2-x,1/2-y,1/2+z'
 11 '1/2+x,1/2-y,-z'
 12 '1/2-x,1/2+y,-z'
 13 '1/2-x,1/2-y,1/2-z'
 14 '1/2+x,1/2+y,1/2-z'
 15 '1/2-x,1/2+y,z'
 16 '1/2+x,1/2-y,z'
 
_cell_length_a                    13.208(1)
_cell_length_b                    13.164(1)
_cell_length_c                     6.1620(6)
_cell_angle_alpha                 90.000
_cell_angle_beta                  90.000
_cell_angle_gamma                 90.000
_cell_volume                      1071.4(2)
_cell_formula_units_Z             8
_cell_measurement_temperature     23(1)
_cell_measurement_reflns_used     209
_cell_measurement_theta_min       9.05
_cell_measurement_theta_max       19.20
 
_exptl_crystal_description        prism
_exptl_crystal_colour             colourless
_exptl_crystal_density_meas       ?
_exptl_crystal_density_method     ?
_exptl_crystal_density_diffrn     1.564          
_exptl_crystal_F_000              528
_exptl_transmission_factor_min    ?
_exptl_transmission_factor_max    ?
_exptl_crystal_size_max           0.340
_exptl_crystal_size_mid           0.280
_exptl_crystal_size_min           0.200
_exptl_absorpt_coefficient_mu     0.124
_shelx_estimated_absorpt_T_min    ?
_shelx_estimated_absorpt_T_max    ?
_exptl_absorpt_correction_type    none
_exptl_absorpt_correction_T_min   ?
_exptl_absorpt_correction_T_max   ?
_exptl_absorpt_process_details    ?
_diffrn_ambient_temperature       23(1)
_diffrn_radiation_wavelength      0.71073
_diffrn_radiation_type            MoK\a
_diffrn_source                    'Sealed X-ray tube'
_diffrn_measurement_device_type   'Syntex P1bar'
_diffrn_measurement_method        'Profile data from \J-2\J-scan'
_diffrn_standards_number          3
_diffrn_standards_interval_count  100 
_diffrn_standards_decay_%         0
_diffrn_reflns_number             3568
_diffrn_reflns_av_unetI/netI      0.0262
_diffrn_reflns_av_R_equivalents   0.000
_diffrn_reflns_limit_h_min        0
_diffrn_reflns_limit_h_max        30
_diffrn_reflns_limit_k_min        0
_diffrn_reflns_limit_k_max        30
_diffrn_reflns_limit_l_min        0
_diffrn_reflns_limit_l_max        14
_diffrn_reflns_theta_min          2.184
_diffrn_reflns_theta_max          54.554
_diffrn_reflns_theta_full         25.242
_diffrn_measured_fraction_theta_max   1.000
_diffrn_measured_fraction_theta_full  1.000
_diffrn_reflns_Laue_measured_fraction_max    1.000
_diffrn_reflns_Laue_measured_fraction_full   1.000
_diffrn_reflns_point_group_measured_fraction_max   1.000
_diffrn_reflns_point_group_measured_fraction_full  1.000
_reflns_number_total              3568
_reflns_number_gt                 2783
_reflns_threshold_expression      'I > 2\s(I)'
_reflns_Friedel_coverage          0.000
_reflns_Friedel_fraction_max      .
_reflns_Friedel_fraction_full     .
 
_reflns_special_details
;
 Reflections were merged by the homemade LP program according 
 to the crystal class for the calculation of statistics and 
 refinement.
 
 _reflns_Friedel_fraction is defined as the number of unique
 Friedel pairs measured divided by the number that would be
 possible theoretically, ignoring centric projections and
 systematic absences.
;
 
_computing_data_collection        'In-home programs'
_computing_cell_refinement        'In-home programs'
_computing_data_reduction         'In-home programs'
_computing_structure_solution   'SHELXS-2013/1 (Sheldrick, 2013)'
_computing_structure_refinement 'VALRAY2000 (Stewart et al, 2000)'
_computing_molecular_graphics  'DIAMOND v3.2k (Brandenburg,Bonn,DE, 1997-2014)'
_refine_special_details           
;
 Multipole refinement: C,N,O up to hexadecapoles
                       H up to quadrupoles, anisotropic
                       All atoms: 3^rd^ ordeg Gram-Charlier refinement
                       C,N,O: 4^th^ order Gram-Charlier refinement
                       Hydrogen position refined from polarized density
                       functions
;
_refine_ls_structure_factor_coef  Fsqd
_refine_ls_matrix_type            full
_refine_ls_weighting_scheme       sigma
_atom_sites_solution_primary      direct
_atom_sites_solution_secondary    difmap
_atom_sites_solution_hydrogens    difmap
_refine_ls_hydrogen_treatment     noref
_refine_ls_extinction_method      'B-C type 1 Lorentzian isotropic'
_refine_ls_extinction_coef        0.529(9)
_chemical_absolute_configuration  .
_refine_ls_number_reflns          3568
_refine_ls_number_parameters      393
_refine_ls_number_restraints      0
_refine_ls_R_factor_all           0.0277
_refine_ls_R_factor_gt            0.0237
_refine_ls_wR_factor_ref          0.0314
_refine_ls_goodness_of_fit_ref    0.9468
_refine_ls_restrained_S_all       0.9468
_refine_ls_shift/su_max           0.000
_refine_ls_shift/su_mean          0.000
 
loop_
 _atom_site_label
 _atom_site_type_symbol
 _atom_site_fract_x
 _atom_site_fract_y
 _atom_site_fract_z
 _atom_site_U_iso_or_equiv
 _atom_site_adp_type
 _atom_site_occupancy
 _atom_site_site_symmetry_order  
 _atom_site_calc_flag
 _atom_site_refinement_flags_posn
 _atom_site_refinement_flags_adp
 _atom_site_refinement_flags_occupancy
 _atom_site_disorder_assembly
 _atom_site_disorder_group
C1 C 0.39591(5) 0.12074(5) 0.0000 0.009 Uani 1 2 d S T . . .
C2 C 0.23246(5) 0.03758(5) 0.0000 0.005 Uani 1 2 d S T . . .
C4 C 0.07457(5) 0.13740(4) 0.0000 0.005 Uani 1 2 d S T . . .
C5 C 0.13567(5) 0.22793(4) 0.0000 0.006 Uani 1 2 d S T . . .
C6 C 0.23794(5) 0.21925(4) 0.0000 0.006 Uani 1 2 d S T . . .
N1 N 0.28610(5) 0.12722(4) 0.0000 0.006 Uani 1 2 d S T . . .
N3 N 0.12859(5) 0.04731(5) 0.0000 0.006 Uani 1 2 d S T . . .
O2 O 0.27436(5) -0.04577(5) 0.0000 0.007 Uani 1 2 d S T . . .
O4 O -0.01967(5) 0.13539(5) 0.0000 0.007 Uani 1 2 d S T . . .
H3 H 0.08860 -0.02070 0.0000 0.019 Uani 1 2 d S T . . .
H5 H 0.10100 0.30240 0.0000 0.021 Uani 1 2 d S T . . .
H6 H 0.28650 0.28610 0.0000 0.021 Uani 1 2 d S T . . .
H11 H 0.42650 0.19710 0.0000 0.030 Uani 1 2 d S T . . .
H12 H 0.42130 0.07950 0.14350 0.029 Uani 1 1 d . . . . .
 
loop_
_atom_site_aniso_label
_atom_site_aniso_U_11
_atom_site_aniso_U_22
_atom_site_aniso_U_33
_atom_site_aniso_U_12
_atom_site_aniso_U_13
_atom_site_aniso_U_23
C1  0.00502(20)  0.00684(20)  0.01547(40)  0.00112(20)  0.00000  0.00000
C2  0.00548(20)  0.00302(20)  0.00716(20)  0.00010(20)  0.00000  0.00000
C4  0.00502(20)  0.00453(20)  0.00660(20) -0.00045(20)  0.00000  0.00000
C5  0.00536(20)  0.00353(20)  0.00943(30) -0.00013(20)  0.00000  0.00000
C6  0.00559(20)  0.00388(20)  0.00765(20) -0.00077(20)  0.00000  0.00000
N1  0.00464(20)  0.00369(20)  0.00841(30) -0.00032(20)  0.00000  0.00000
N3  0.00510(20)  0.00337(20)  0.00898(20) -0.00030(20)  0.00000  0.00000
O2  0.00741(20)  0.00370(20)  0.01018(30)  0.00066(20)  0.00000  0.00000
O4  0.00473(20)  0.00571(20)  0.00934(30) -0.00036(20)  0.00000  0.00000
H3  0.01650  0.01130  0.03040 -0.00380  0.00000  0.00000
H5  0.02080  0.01160  0.03170  0.00440  0.00000  0.00000
H6  0.01730  0.01290  0.03250 -0.00510  0.00000  0.00000
H11  0.01600  0.01470  0.05890 -0.00330  0.00000  0.00000
H12  0.01680  0.04100  0.02950  0.00310  0.01510 -0.00270

loop_
 _geom_bond_atom_site_label_1
 _geom_bond_atom_site_label_2
 _geom_bond_distance
 _geom_bond_site_symmetry_2
 _geom_bond_publ_flag
C1 N1 1.4529(9) . ?
C1 H11 1.0827 . ?
C1 H12 1.0900 . ?
C2 O2 1.2288(9) . ?
C2 N1 1.3763(9) . ?
C2 N3 1.3779(9) . ?
C4 O4 1.2450(9) . ?
C4 N3 1.3840(9) . ?
C4 C5 1.4392(8) . ?
C5 C6 1.3557(9) . ?
C5 H5 1.0814 . ?
C6 N1 1.3683(9) . ?
C6 H6 1.0884 . ?
N3 H3 1.0398 . ?
 
loop_
 _geom_angle_atom_site_label_1
 _geom_angle_atom_site_label_2
 _geom_angle_atom_site_label_3
 _geom_angle
 _geom_angle_site_symmetry_1
 _geom_angle_site_symmetry_3
 _geom_angle_publ_flag
N1 C1 H11 108.53 . . ?
N1 C1 H12 109.648 . . ?
H11 C1 H12 110.319 . . ?
O2 C2 N1 122.25(6) . . ?
O2 C2 N3 122.10(7) . . ?
N1 C2 N3 115.65(6) . . ?
O4 C4 N3 119.81(6) . . ?
O4 C4 C5 125.32(6) . . ?
N3 C4 C5 114.86(5) . . ?
C6 C5 C4 119.27(6) . . ?
C6 C5 H5 119.87 . . ?
C4 C5 H5 120.86 . . ?
C5 C6 N1 122.54(6) . . ?
C5 C6 H6 121.25 . . ?
N1 C6 H6 116.21 . . ?
C6 N1 C2 121.32(5) . . ?
C6 N1 C1 121.07(6) . . ?
C2 N1 C1 117.61(6) . . ?
C2 N3 C4 126.37(6) . . ?
C2 N3 H3 115.21 . . ?
C4 N3 H3 118.43 . . ?
 
loop_
 _geom_torsion_atom_site_label_1
 _geom_torsion_atom_site_label_2
 _geom_torsion_atom_site_label_3
 _geom_torsion_atom_site_label_4
 _geom_torsion
 _geom_torsion_site_symmetry_1
 _geom_torsion_site_symmetry_2
 _geom_torsion_site_symmetry_3
 _geom_torsion_site_symmetry_4
 _geom_torsion_publ_flag
O4 C4 C5 C6 180.0 . . . . ?
N3 C4 C5 C6 0.0 . . . . ?
C4 C5 C6 N1 0.0 . . . . ?
C5 C6 N1 C2 0.0 . . . . ?
C5 C6 N1 C1 180.0 . . . . ?
O2 C2 N1 C6 180.0 . . . . ?
N3 C2 N1 C6 0.0 . . . . ?
O2 C2 N1 C1 0.0 . . . . ?
N3 C2 N1 C1 180.0 . . . . ?
O2 C2 N3 C4 180.0 . . . . ?
N1 C2 N3 C4 0.0 . . . . ?
O4 C4 N3 C2 180.0 . . . . ?
C5 C4 N3 C2 0.0 . . . . ?

_refine_diff_density_max    0.490
_refine_diff_density_min   -0.380

_shelx_res_file
;
TITL MUR23
CELL 0.71073 13.208 13.164 6.162 90 90 90
ZERR 16 0.001 0.001 0.0006 0.000 0.000 0.000
LATT 2
SYMM -x,-y,z
SYMM x,-y,1/2-z
SYMM -x,y,1/2-z
SFAC C H N O
UNIT 40 48 16 16
L.S. 1
BOND$H
CONF
ACTA
WGHT    0.100000
FVAR       0.97327
C1    1    0.396113    0.120634    0.000000    10.50000    0.00538    0.00720 =
         0.01430    0.00000    0.00000    0.00029
C2    1    0.232433    0.037593    0.000000    10.50000    0.00567    0.00363 =
         0.00652    0.00000    0.00000   -0.00005
C4    1    0.074494    0.137408    0.000000    10.50000    0.00517    0.00463 =
         0.00630    0.00000    0.00000   -0.00032
C5    1    0.135638    0.227900    0.000000    10.50000    0.00569    0.00413 =
         0.00890    0.00000    0.00000   -0.00009
C6    1    0.237841    0.219267    0.000000    10.50000    0.00585    0.00400 =
         0.00759    0.00000    0.00000   -0.00057
N1    3    0.286061    0.127372    0.000000    10.50000    0.00485    0.00399 =
         0.00811    0.00000    0.00000   -0.00039
N3    3    0.128655    0.047380    0.000000    10.50000    0.00500    0.00391 =
         0.00874    0.00000    0.00000   -0.00035
O2    4    0.274314   -0.045669    0.000000    10.50000    0.00750    0.00404 =
         0.01058    0.00000    0.00000    0.00113
O4    4   -0.019512    0.135377    0.000000    10.50000    0.00471    0.00623 =
         0.00964    0.00000    0.00000   -0.00028
H3    2    0.091370   -0.015935    0.000000    10.50000    0.01218    0.02358 =
         0.03498    0.00000    0.00000    0.01053
H5    2    0.101496    0.294549    0.000000    10.50000    0.01725    0.00010 =
         0.03257    0.00000    0.00000    0.00039
H6    2    0.284136    0.278617    0.000000    10.50000    0.01378    0.00943 =
         0.04009    0.00000    0.00000   -0.00637
H11   2    0.419056    0.188994    0.000000    10.50000    0.01149    0.01789 =
         0.04857    0.00000    0.00000   -0.01725
H12   2    0.419166    0.085390    0.125850    11.00000    0.01079    0.02948 =
         0.03408   -0.00598   -0.00064    0.00530
HKLF 4

REM  MUR23
REM R1 =  0.0366 for    2783 Fo > 4sig(Fo)  and  0.0510 for all    3568 data
REM     88 parameters refined using      0 restraints

END

WGHT      0.0616      0.0000

REM Highest difference peak  0.589,  deepest hole -0.609,  1-sigma level  0.176
Q1    1   0.1951  0.2214  0.0000  10.50000  0.05    0.59
Q2    1   0.0307  0.1350  0.0000  10.50000  0.05    0.56
Q3    1   0.2557  0.0037  0.0000  10.50000  0.05    0.48
Q4    1   0.4414  0.0946  0.0000  10.50000  0.05    0.46
Q5    1   0.2651  0.0925  0.0000  10.50000  0.05    0.41
Q6    1   0.1010  0.1816  0.0000  10.50000  0.05    0.39
Q7    1   0.3486  0.0000  0.2500  10.50000  0.05    0.35
Q8    1   0.5000  0.2526  0.2500  10.50000  0.05    0.34
Q9    1   0.5000  0.1606  0.2500  10.50000  0.05    0.34
Q10   1   0.4645  0.0195  0.2333  11.00000  0.05    0.33
Q11   1   0.3763  0.0953  0.3020  11.00000  0.05    0.32
Q12   1   0.1507 -0.0205  0.2324  11.00000  0.05    0.32
Q13   1   0.1776  0.0974  0.2806  11.00000  0.05    0.32
Q14   1   0.1690  0.2917  0.2000  11.00000  0.05    0.32
Q15   1  -0.0517  0.2188 -0.2265  11.00000  0.05    0.32
Q16   1   0.0241  0.2130  0.2103  11.00000  0.05    0.31
Q17   1   0.1096  0.0870  0.2567  11.00000  0.05    0.31
Q18   1   0.0947  0.3337  0.2159  11.00000  0.05    0.31
Q19   1   0.4077  0.1196  0.2421  11.00000  0.05    0.30
Q20   1   0.4198  0.0964  0.1758  11.00000  0.05    0.30
;
_shelx_res_checksum   92512

_shelx_hkl_file
;
   0   0   257230.34  807.31
   0   0   431860.50  315.17
   0   0   614171.37  162.57
   0   0   8 7183.94   85.50
   0   0  10 3958.57   50.31
   0   0  12 2073.42   30.16
   0   0  14 1034.60   17.73
   0   2   0 1049.63   10.70
   0   2   2  509.24    6.35
   0   2   4  155.25    4.05
   0   2   6   63.46    4.69
   0   2   8   26.52    7.55
   0   2  10   11.95    4.07
   0   2  12    5.09    4.36
   0   2  14    7.67    4.78
   0   4   0 1784.22   18.53
   0   4   2  893.56   10.60
   0   4   4  295.02    6.36
   0   4   6  151.19    5.48
   0   4   8   66.47    5.14
   0   4  10   37.86    4.91
   0   4  12   16.28    4.61
   0   4  14   10.17    8.25
   0   6   0  244.59    3.99
   0   6   2   36.03    1.98
   0   6   4    7.30    3.91
   0   6   6   18.28    3.39
   0   6   8    9.40    3.63
   0   6  10    4.71    4.57
   0   6  12    3.94    3.92
   0   8   0 1950.97   22.83
   0   8   2 1704.23   20.68
   0   8   4 1085.46   14.69
   0   8   6  607.83   10.55
   0   8   8  362.23    8.64
   0   8  10  215.38    8.03
   0   8  12  102.43    5.94
   0  10   0 4453.45   49.46
   0  10   2 3917.58   44.52
   0  10   4 2636.58   32.03
   0  10   6 1606.93   22.37
   0  10   8 1029.16   16.82
   0  10  10  600.58   12.59
   0  10  12  338.82    9.46
   0  12   0 9683.26  103.91
   0  12   2 8885.04   96.49
   0  12   4 6611.20   74.27
   0  12   6 4386.31   54.12
   0  12   8 2796.11   37.26
   0  12  10 1632.05   24.99
   0  12  12  867.84   16.01
   0  14   0   55.29    3.12
   0  14   2   51.96    3.09
   0  14   4   39.09    3.23
   0  14   6   30.04    3.80
   0  14   8   25.16    3.73
   0  14  10    5.58    3.38
   0  14  12    8.67    3.57
   0  16   0    7.19    2.74
   0  16   2    6.26    2.45
   0  16   4    3.29    2.80
   0  16   6   -0.53    3.03
   0  16   8   -3.03    3.00
   0  16  10   -0.34    3.23
   0  18   0   35.73    3.42
   0  18   2   39.95    3.55
   0  18   4   27.96    3.33
   0  18   6    9.06    3.39
   0  18   8    4.26    3.43
   0  18  10    3.54    3.31
   0  20   0  216.51    6.60
   0  20   2  193.58    6.35
   0  20   4  166.96    6.17
   0  20   6  124.35    5.71
   0  20   8   81.14    5.19
   0  20  10   43.45    4.16
   0  22   0 2419.06   33.30
   0  22   2 2288.92   31.95
   0  22   4 1920.82   28.04
   0  22   6 1492.22   23.40
   0  22   8 1007.99   17.69
   0  24   0  440.58   10.51
   0  24   2  415.16   10.14
   0  24   4  362.44    9.50
   0  24   6  265.98    8.13
   0  24   8  180.32    6.63
   0  26   0    2.99    3.14
   0  26   2    4.24    3.21
   0  26   4    1.21    2.98
   0  26   6    2.60    3.04
   0  28   0   10.80    3.37
   0  28   2    7.39    3.24
   0  28   4   12.49    3.24
   0  30   0    0.34    3.14
   1   1   0 3275.20   30.23
   1   1   2 2848.96   28.56
   1   1   4 1127.67   14.34
   1   1   6  355.73    7.69
   1   1   8  181.14    8.99
   1   1  10  111.63    5.72
   1   1  12   65.01    5.63
   1   1  14   40.42    5.25
   1   2   110460.76   94.86
   1   2   3 3670.64   39.84
   1   2   5 1438.80   18.87
   1   2   7  818.96   13.07
   1   2   9  477.49   10.33
   1   2  11  278.41    8.46
   1   2  13  139.49    6.61
   1   3   0  877.79    9.65
   1   3   2  650.13    7.97
   1   3   4  317.93    6.07
   1   3   6  146.30    5.50
   1   3   8   82.40    7.48
   1   3  10   48.66    4.95
   1   3  12   21.53    4.77
   1   3  14   18.42    4.97
   1   4   1  614.07    7.43
   1   4   3  395.88    6.08
   1   4   5  137.04    5.31
   1   4   7   48.92    3.93
   1   4   9   19.63    3.54
   1   4  11    6.97    3.97
   1   4  13    2.39    4.06
   1   5   0  203.69    3.22
   1   5   2   26.54    1.76
   1   5   4    3.24    3.82
   1   5   6   19.39    3.97
   1   5   8    5.07    3.12
   1   5  10    7.38    4.59
   1   5  12    3.33    4.25
   1   6   1  122.40    2.79
   1   6   3   31.46    2.95
   1   6   5    4.01    2.13
   1   6   7    9.87    4.39
   1   6   9    5.37    4.00
   1   6  11    9.83    3.78
   1   6  13    5.20    3.84
   1   7   0  547.52    7.58
   1   7   2  276.31    4.95
   1   7   4   92.17    3.36
   1   7   6   49.91    3.37
   1   7   8   21.17    3.93
   1   7  10   14.79    4.97
   1   7  12    7.58    4.19
   1   8   1  394.91    6.27
   1   8   3  179.07    5.08
   1   8   5   96.32    4.05
   1   8   7   51.34    4.23
   1   8   9   21.95    4.50
   1   8  11    1.57    4.36
   1   8  13    3.59    4.15
   1   9   0   41.34    3.31
   1   9   2   26.81    2.92
   1   9   4   13.65    2.03
   1   9   6   10.33    2.60
   1   9   8    6.50    3.37
   1   9  10    4.56    4.13
   1   9  12    1.63    4.06
   1  10   1 3186.16   36.55
   1  10   3 2580.40   30.86
   1  10   5 1840.70   24.49
   1  10   7 1201.92   18.31
   1  10   9  771.27   14.37
   1  10  11  438.08   11.11
   1  10  13  236.19    7.91
   1  11   0 2118.46   25.63
   1  11   2 1699.85   21.47
   1  11   4 1140.38   16.09
   1  11   6  795.67   13.20
   1  11   8  505.99   10.69
   1  11  10  347.93   11.35
   1  11  12  178.11    7.15
   1  12   1  276.70    5.80
   1  12   3  245.74    5.78
   1  12   5  202.22    5.72
   1  12   7  149.79    5.71
   1  12   9   91.89    5.38
   1  12  11   51.68    4.67
   1  13   0  265.71    5.90
   1  13   2  241.54    5.61
   1  13   4  187.39    5.24
   1  13   6  119.49    5.06
   1  13   8   66.19    4.41
   1  13  10   39.36    4.50
   1  13  12   17.05    3.84
   1  14   1   19.70    2.47
   1  14   3   28.28    4.87
   1  14   5   18.52    3.21
   1  14   7   15.72    3.41
   1  14   9   12.00    3.33
   1  14  11    4.45    3.47
   1  15   0   60.23    3.44
   1  15   2   55.14    3.17
   1  15   4   44.93    3.53
   1  15   6   32.25    3.51
   1  15   8   17.89    3.46
   1  15  10   16.87    3.83
   1  15  12    4.10    3.72
   1  16   1   33.09    3.19
   1  16   3   29.09    3.21
   1  16   5   24.01    3.43
   1  16   7   14.46    3.51
   1  16   9    8.27    3.55
   1  16  11    5.72    3.37
   1  17   0   93.71    4.19
   1  17   2   86.53    4.21
   1  17   4   70.76    4.23
   1  17   6   46.71    4.13
   1  17   8   31.16    3.83
   1  17  10   10.62    3.49
   1  18   1  139.27    5.13
   1  18   3  113.77    4.99
   1  18   5   82.39    4.67
   1  18   7   50.72    4.31
   1  18   9   28.49    4.07
   1  18  11    8.90    3.39
   1  19   0  100.48    4.76
   1  19   2   96.55    4.68
   1  19   4   83.41    4.54
   1  19   6   57.04    4.35
   1  19   8   38.92    4.20
   1  19  10   24.39    3.77
   1  20   1   28.15    3.48
   1  20   3   30.02    3.58
   1  20   5   21.32    3.54
   1  20   7   22.11    3.88
   1  20   9   17.31    3.71
   1  21   0  506.33   10.78
   1  21   2  505.12   10.86
   1  21   4  415.18    9.93
   1  21   6  284.69    8.39
   1  21   8  218.12    7.49
   1  21  10  121.03    5.87
   1  22   1  543.02   11.49
   1  22   3  461.41   10.62
   1  22   5  381.37    9.69
   1  22   7  255.70    8.08
   1  22   9  161.44    6.39
   1  23   0  149.53    6.12
   1  23   2  143.35    6.05
   1  23   4  120.29    5.69
   1  23   6   89.64    5.24
   1  23   8   65.51    4.70
   1  24   1   36.41    3.97
   1  24   3   32.35    3.82
   1  24   5   32.61    3.99
   1  24   7   26.01    3.76
   1  25   0  259.28    7.98
   1  25   2  243.77    7.79
   1  25   4  195.66    7.08
   1  25   6  147.97    6.24
   1  26   1    9.68    3.34
   1  26   3    7.61    3.33
   1  26   5    5.12    3.17
   1  26   7    2.32    3.33
   1  27   0    0.61    3.06
   1  27   2    3.18    3.00
   1  27   4    3.61    3.05
   1  27   6   -4.88    2.95
   1  28   1   14.96    3.46
   1  28   3   10.47    3.30
   1  28   5   10.85    3.41
   1  29   0   65.45    4.48
   1  29   2   61.07    4.35
   1  30   1  114.04    5.47
   2   0   0 7446.35   67.32
   2   0   2 5233.57   50.23
   2   0   4 1934.72   22.95
   2   0   6  753.50   12.06
   2   0   8  410.34   11.00
   2   0  10  248.69    7.77
   2   0  12  136.84    6.84
   2   0  14   69.82    5.76
   2   1   1 1039.85   11.15
   2   1   3  572.50    7.77
   2   1   5  237.80    5.21
   2   1   7  122.93    4.85
   2   1   9   82.11    5.09
   2   1  11   46.93    4.66
   2   1  13   26.01    4.52
   2   2   0 1821.42   18.23
   2   2   2 1362.83   15.64
   2   2   4  542.55    8.31
   2   2   6  167.01    5.72
   2   2   8   75.95    7.70
   2   2  10   41.17    4.76
   2   2  12   17.55    4.67
   2   2  14   12.37    4.90
   2   3   1  541.17    6.57
   2   3   3   34.31    1.97
   2   3   5   18.64    3.20
   2   3   7   23.49    3.55
   2   3   9    8.38    3.43
   2   3  11    3.25    3.89
   2   3  13    1.12    3.95
   2   4   010069.36   92.78
   2   4   2 6439.99   62.06
   2   4   4 2584.91   30.09
   2   4   6 1207.00   17.19
   2   4   8  622.84   11.33
   2   4  10  331.53    9.17
   2   4  12  165.50    7.22
   2   5   1 7669.73   72.96
   2   5   3 3964.35   41.96
   2   5   5 1553.94   20.73
   2   5   7  752.38   12.74
   2   5   9  396.24    9.44
   2   5  11  219.30    7.50
   2   5  13   98.95    5.88
   2   6   0 1069.92   12.55
   2   6   2  873.48   11.27
   2   6   4  415.04    7.50
   2   6   6  165.56    5.12
   2   6   8   76.37    4.55
   2   6  10   43.98    5.26
   2   6  12   21.76    4.28
   2   7   1 2302.12   26.35
   2   7   3 1099.81   14.60
   2   7   5  521.68    8.93
   2   7   7  271.75    7.91
   2   7   9  144.62    6.71
   2   7  11   82.84    5.56
   2   7  13   44.92    5.03
   2   8   0 1408.89   17.14
   2   8   2 1176.24   15.09
   2   8   4  679.55   10.24
   2   8   6  362.29    7.55
   2   8   8  189.04    6.41
   2   8  10   92.96    6.22
   2   8  12   46.83    4.86
   2   9   1  178.98    4.61
   2   9   3   92.06    3.37
   2   9   5   84.97    4.21
   2   9   7   71.27    4.13
   2   9   9   46.91    4.35
   2   9  11   25.24    4.68
   2   9  13   18.48    4.32
   2  10   0  192.05    4.69
   2  10   2  129.91    3.84
   2  10   4   68.43    3.56
   2  10   6   37.77    3.39
   2  10   8   19.55    3.53
   2  10  10   12.28    3.74
   2  10  12    1.49    3.93
   2  11   1  264.52    5.45
   2  11   3  212.51    5.18
   2  11   5  139.31    4.63
   2  11   7   80.91    4.57
   2  11   9   44.41    4.45
   2  11  11   15.24    4.22
   2  11  13   15.81    4.86
   2  12   0 1049.23   14.44
   2  12   2  894.27   12.94
   2  12   4  670.53   10.98
   2  12   6  482.49    9.68
   2  12   8  305.18    8.16
   2  12  10  180.26    6.94
   2  12  12  118.81    6.00
   2  13   1  178.81    4.77
   2  13   3  131.05    4.25
   2  13   5  103.04    4.42
   2  13   7   75.66    4.46
   2  13   9   47.95    4.24
   2  13  11   30.52    4.10
   2  14   0  535.51    9.30
   2  14   2  479.02    8.79
   2  14   4  363.45    7.81
   2  14   6  247.67    7.05
   2  14   8  168.83    6.40
   2  14  10  106.61    5.61
   2  14  12   61.06    4.70
   2  15   1   28.51    2.91
   2  15   3   19.96    2.81
   2  15   5   16.08    3.18
   2  15   7    4.50    3.25
   2  15   9    4.60    3.24
   2  15  11    3.59    3.34
   2  16   0  431.45    8.60
   2  16   2  407.87    8.36
   2  16   4  342.37    8.04
   2  16   6  243.87    7.27
   2  16   8  160.82    6.38
   2  16  10   92.23    5.30
   2  17   1  758.64   12.84
   2  17   3  624.50   11.47
   2  17   5  489.33   10.39
   2  17   7  327.25    8.74
   2  17   9  190.40    7.05
   2  17  11  114.74    5.60
   2  18   0  551.38   10.56
   2  18   2  508.86   10.18
   2  18   4  390.88    9.02
   2  18   6  287.98    8.17
   2  18   8  190.45    7.09
   2  18  10  113.89    5.77
   2  19   1  213.35    6.49
   2  19   3  174.24    6.04
   2  19   5  143.78    5.84
   2  19   7  100.65    5.29
   2  19   9   59.72    4.61
   2  20   0    5.92    2.94
   2  20   2    9.96    2.98
   2  20   4    4.50    2.98
   2  20   6    3.31    3.06
   2  20   8    9.98    3.60
   2  20  10    5.60    3.27
   2  21   1   96.34    4.85
   2  21   3   75.85    4.60
   2  21   5   59.31    4.39
   2  21   7   46.59    4.38
   2  21   9   23.03    3.74
   2  22   0   87.24    4.80
   2  22   2   76.55    4.65
   2  22   4   65.54    4.57
   2  22   6   33.87    3.96
   2  22   8   25.04    3.87
   2  23   1  535.08   11.63
   2  23   3  474.93   10.95
   2  23   5  348.84    9.32
   2  23   7  257.52    8.00
   2  23   9  162.59    6.53
   2  24   0  328.35    8.95
   2  24   2  319.31    8.85
   2  24   4  282.65    8.39
   2  24   6  206.11    7.23
   2  24   8  149.87    6.14
   2  25   1   -2.72    2.90
   2  25   3    0.11    3.04
   2  25   5   -4.91    2.81
   2  25   7   -0.16    2.90
   2  26   0  218.95    7.47
   2  26   2  203.44    7.23
   2  26   4  191.70    6.95
   2  26   6  150.02    6.14
   2  27   1   19.68    3.58
   2  27   3   18.56    3.53
   2  27   5   14.80    3.33
   2  28   0    3.18    3.03
   2  28   2   -0.01    3.03
   2  28   4   -2.21    2.82
   2  29   1   46.18    4.05
   2  29   3   39.98    3.96
   2  30   0   70.66    4.64
   3   1   0 1588.47   16.31
   3   1   2 1045.18   11.91
   3   1   4  357.57    6.49
   3   1   6  117.73    5.21
   3   1   8   42.73    7.16
   3   1  10   20.94    4.38
   3   1  12    9.01    4.44
   3   1  14    2.94    4.71
   3   2   1 1516.27   16.09
   3   2   3  273.67    4.65
   3   2   5  122.94    4.32
   3   2   7   83.68    4.36
   3   2   9   33.75    3.95
   3   2  11   11.92    4.09
   3   2  13    6.56    4.07
   3   3   0 4610.51   44.28
   3   3   2 2997.81   30.73
   3   3   4 1118.63   14.77
   3   3   6  469.13    8.95
   3   3   8  234.88    6.76
   3   3  10  133.96    6.45
   3   3  12   77.16    5.86
   3   4   1 2481.96   25.69
   3   4   3  736.59    9.95
   3   4   5  286.39    6.62
   3   4   7  128.88    5.22
   3   4   9   62.50    4.69
   3   4  11   25.45    4.02
   3   4  13   10.88    4.23
   3   5   0 4159.54   41.45
   3   5   2 2798.66   31.24
   3   5   4 1228.61   16.13
   3   5   6  581.28   10.13
   3   5   8  312.74    7.97
   3   5  10  167.90    7.11
   3   5  12   91.32    5.83
   3   6   1  236.63    4.13
   3   6   3   58.36    4.62
   3   6   5    1.98    1.97
   3   6   7    7.85    3.72
   3   6   9    2.96    4.50
   3   6  11   -0.48    3.63
   3   6  13    3.03    4.00
   3   7   0 5590.75   59.81
   3   7   2 4087.74   45.14
   3   7   4 2091.37   25.47
   3   7   6 1085.94   16.00
   3   7   8  630.44   11.90
   3   7  10  351.10    9.82
   3   7  12  194.47    7.52
   3   8   1  321.10    5.81
   3   8   3  291.75    6.15
   3   8   5  137.57    5.15
   3   8   7   70.32    4.62
   3   8   9   41.80    4.43
   3   8  11   21.23    4.81
   3   8  13   14.67    4.44
   3   9   0   65.52    3.62
   3   9   2   45.80    2.42
   3   9   4   25.78    2.57
   3   9   6   16.74    2.75
   3   9   8    8.85    3.18
   3   9  10    1.50    3.55
   3   9  12    3.79    3.85
   3  10   1   57.61    2.63
   3  10   3   19.34    2.31
   3  10   5   12.51    2.92
   3  10   7    9.59    3.20
   3  10   9    6.01    3.54
   3  10  11    6.66    4.03
   3  10  13    7.73    4.66
   3  11   0   87.27    3.39
   3  11   2   66.52    3.20
   3  11   4   32.42    3.30
   3  11   6   12.39    2.92
   3  11   8    4.19    3.17
   3  11  10    1.66    3.17
   3  11  12   -2.64    3.58
   3  12   1   96.88    3.68
   3  12   3   93.27    3.68
   3  12   5   70.71    3.98
   3  12   7   50.35    3.99
   3  12   9   28.93    3.73
   3  12  11   22.99    4.06
   3  13   0  189.30    4.91
   3  13   2  163.04    4.64
   3  13   4  126.14    4.51
   3  13   6   76.87    4.35
   3  13   8   40.84    3.97
   3  13  10   21.08    3.83
   3  13  12   10.97    3.66
   3  14   1  263.29    5.99
   3  14   3  229.76    5.82
   3  14   5  146.79    5.38
   3  14   7   90.94    4.99
   3  14   9   49.63    4.22
   3  14  11   19.19    3.90
   3  15   0 1186.57   17.21
   3  15   2 1049.95   15.81
   3  15   4  854.63   14.06
   3  15   6  605.29   11.79
   3  15   8  399.95    9.82
   3  15  10  246.45    8.03
   3  15  12  132.18    6.22
   3  16   1  301.30    7.01
   3  16   3  244.93    6.50
   3  16   5  167.50    5.89
   3  16   7  100.75    5.26
   3  16   9   59.58    4.68
   3  16  11   26.89    3.82
   3  17   0    5.75    2.75
   3  17   2    5.96    2.61
   3  17   4    5.12    2.93
   3  17   6    4.18    3.11
   3  17   8    2.77    3.15
   3  17  10   -0.27    3.13
   3  18   1    2.17    2.67
   3  18   3    4.29    2.91
   3  18   5   -3.37    2.82
   3  18   7   -0.75    2.99
   3  18   9    0.25    3.30
   3  18  11   -1.50    3.31
   3  19   0  250.92    7.01
   3  19   2  250.21    7.00
   3  19   4  182.70    6.32
   3  19   6  144.69    6.07
   3  19   8   93.24    5.30
   3  19  10   66.64    4.66
   3  20   1   22.56    3.31
   3  20   3   22.27    3.37
   3  20   5   21.51    3.57
   3  20   7   11.65    3.60
   3  20   9    8.40    3.47
   3  21   0    5.26    2.97
   3  21   2    8.19    3.09
   3  21   4    5.19    3.17
   3  21   6    5.98    3.25
   3  21   8    2.18    3.24
   3  21  10   -1.40    3.49
   3  22   1  347.54    8.90
   3  22   3  314.71    8.62
   3  22   5  266.05    8.08
   3  22   7  209.30    7.39
   3  22   9  140.20    6.00
   3  23   0   43.90    4.08
   3  23   2   27.07    3.74
   3  23   4   31.04    3.84
   3  23   6   18.15    3.64
   3  23   8   13.97    3.54
   3  24   1   24.03    3.63
   3  24   3   22.86    3.62
   3  24   5   10.50    3.39
   3  24   7   12.82    3.44
   3  25   0   -3.97    2.85
   3  25   2   -0.06    3.00
   3  25   4   -1.35    3.01
   3  25   6    0.69    2.99
   3  26   1  152.68    6.39
   3  26   3  134.13    6.02
   3  26   5  102.48    5.33
   3  26   7   72.95    4.78
   3  27   0  142.04    6.13
   3  27   2  147.44    6.22
   3  27   4  120.06    5.68
   3  27   6   91.15    5.05
   3  28   1   67.81    4.61
   3  28   3   70.89    4.64
   3  28   5   46.49    4.16
   3  29   0   64.65    4.47
   3  29   2   53.54    4.21
   4   0   0 2613.08   26.12
   4   0   2 2266.71   23.83
   4   0   4 1012.64   13.70
   4   0   6  364.43    7.79
   4   0   8  175.34    6.67
   4   0  10  109.77    6.07
   4   0  12   56.26    5.40
   4   0  14   38.57    5.21
   4   1   1  251.71    3.64
   4   1   3   28.65    1.95
   4   1   5    9.73    4.16
   4   1   7    5.65    3.32
   4   1   9    1.15    3.11
   4   1  11   -2.17    3.71
   4   1  13    2.00    3.93
   4   2   0  309.66    4.26
   4   2   2  265.04    4.28
   4   2   4  128.45    4.66
   4   2   6   55.11    4.40
   4   2   8   26.50    3.17
   4   2  10   12.60    4.54
   4   2  12    4.47    4.37
   4   3   1  171.94    2.98
   4   3   3    2.70    1.86
   4   3   5   -0.02    3.01
   4   3   7    1.88    3.56
   4   3   9    1.57    3.60
   4   3  11    2.83    3.38
   4   3  13    0.94    3.97
   4   4   0  309.13    4.53
   4   4   2  219.67    3.95
   4   4   4   64.27    3.97
   4   4   6   11.04    3.52
   4   4   8   -2.20    3.71
   4   4  10    2.14    4.54
   4   4  12    2.03    4.09
   4   5   1 3434.75   37.49
   4   5   3 1716.22   20.77
   4   5   5  861.44   12.61
   4   5   7  519.02   10.07
   4   5   9  311.19    8.58
   4   5  11  180.34    7.02
   4   5  13   92.49    5.70
   4   6   0  511.70    7.21
   4   6   2  285.08    5.10
   4   6   4  135.39    3.84
   4   6   6   88.90    4.02
   4   6   8   54.86    4.29
   4   6  10   25.97    5.22
   4   6  12    7.99    4.24
   4   7   1  739.65   10.02
   4   7   3  513.23    8.47
   4   7   5  226.42    5.66
   4   7   7  118.78    6.63
   4   7   9   74.55    5.12
   4   7  11   40.69    5.14
   4   7  13   27.97    4.65
   4   8   0   75.28    3.50
   4   8   2   28.83    3.04
   4   8   4    3.86    1.80
   4   8   6    2.18    2.44
   4   8   8    2.12    3.45
   4   8  10    1.26    3.65
   4   8  12    0.98    4.06
   4   9   1   -0.50    2.72
   4   9   3    4.05    2.25
   4   9   5   -1.77    2.13
   4   9   7    3.80    2.98
   4   9   9    2.08    3.58
   4   9  11   -2.86    3.69
   4   9  13    4.41    3.92
   4  10   0  314.12    5.89
   4  10   2  226.16    5.20
   4  10   4  112.85    4.75
   4  10   6   54.89    3.59
   4  10   8   24.02    3.57
   4  10  10   12.09    3.71
   4  10  12    6.28    4.16
   4  11   1   17.61    2.69
   4  11   3   19.38    2.51
   4  11   5   16.40    2.72
   4  11   7    5.26    3.33
   4  11   9    4.11    3.16
   4  11  11    2.26    3.84
   4  11  13   -5.70    4.40
   4  12   0  623.19    9.89
   4  12   2  535.07    8.98
   4  12   4  402.47    7.94
   4  12   6  273.25    7.16
   4  12   8  192.90    6.67
   4  12  10  121.61    5.86
   4  12  12   71.47    5.15
   4  13   1    3.07    2.17
   4  13   3    2.31    2.42
   4  13   5    2.08    2.80
   4  13   7    7.20    3.23
   4  13   9    3.96    3.21
   4  13  11    2.60    3.51
   4  14   0   54.15    3.05
   4  14   2   42.77    3.16
   4  14   4   28.88    3.01
   4  14   6   13.30    3.29
   4  14   8    7.50    3.31
   4  14  10    4.60    3.39
   4  14  12    2.90    3.36
   4  15   1   60.33    3.31
   4  15   3   50.28    3.25
   4  15   5   29.71    3.61
   4  15   7   17.44    3.41
   4  15   9    7.44    3.46
   4  15  11    7.35    3.50
   4  16   0   81.62    3.90
   4  16   2   80.21    3.98
   4  16   4   66.58    4.05
   4  16   6   50.01    4.19
   4  16   8   27.45    3.75
   4  16  10   11.38    3.51
   4  17   1  661.11   11.75
   4  17   3  572.59   10.95
   4  17   5  447.60    9.93
   4  17   7  311.94    8.57
   4  17   9  212.58    7.44
   4  17  11  121.86    5.73
   4  18   0  246.37    6.73
   4  18   2  218.47    6.47
   4  18   4  188.49    6.26
   4  18   6  126.10    5.70
   4  18   8   87.65    5.23
   4  18  10   52.90    4.52
   4  19   1    0.35    2.71
   4  19   3   -3.36    2.69
   4  19   5    1.71    2.99
   4  19   7    2.75    3.28
   4  19   9    2.49    3.17
   4  20   0    6.72    2.95
   4  20   2    6.01    2.93
   4  20   4    3.90    3.00
   4  20   6    7.05    3.21
   4  20   8    5.07    3.39
   4  20  10    3.30    3.14
   4  21   1    2.71    2.94
   4  21   3    3.83    3.00
   4  21   5   -2.10    2.90
   4  21   7    3.75    3.39
   4  21   9    4.24    3.26
   4  22   0   77.69    4.68
   4  22   2   70.39    4.57
   4  22   4   59.07    4.40
   4  22   6   42.38    4.21
   4  22   8   32.15    4.03
   4  23   1   -1.72    3.00
   4  23   3    2.72    3.02
   4  23   5   -2.19    2.97
   4  23   7   -0.81    2.97
   4  24   0  175.09    6.64
   4  24   2  161.99    6.45
   4  24   4  141.32    6.12
   4  24   6  109.67    5.50
   4  24   8   87.79    5.09
   4  25   1   13.23    3.36
   4  25   3    8.32    3.31
   4  25   5   13.98    3.39
   4  25   7    6.12    3.14
   4  26   0   58.10    4.54
   4  26   2   71.11    4.81
   4  26   4   58.73    4.46
   4  26   6   40.21    3.92
   4  27   1   74.31    4.76
   4  27   3   65.78    4.62
   4  27   5   65.57    4.46
   4  28   0  192.17    6.91
   4  28   2  169.60    6.55
   4  28   4  149.54    6.05
   4  29   1   79.47    4.71
   4  29   3   82.99    4.90
   5   1   0  519.04    6.56
   5   1   2  572.76    7.75
   5   1   4  267.85    6.07
   5   1   6   82.53    4.69
   5   1   8   45.71    3.83
   5   1  10   28.47    4.98
   5   1  12   18.41    4.64
   5   2   1   90.43    2.20
   5   2   3   72.05    2.74
   5   2   5    4.89    2.38
   5   2   7    3.00    3.99
   5   2   9   -2.20    3.69
   5   2  11   -2.36    3.26
   5   2  13   -0.85    3.86
   5   3   0 1670.80   18.22
   5   3   2 1002.55   12.52
   5   3   4  303.96    6.36
   5   3   6   77.89    4.28
   5   3   8   13.32    3.85
   5   3  10    8.66    4.61
   5   3  12    0.68    3.96
   5   4   1 1146.52   13.94
   5   4   3  695.70   10.04
   5   4   5  255.97    5.73
   5   4   7  108.98    5.13
   5   4   9   55.47    5.08
   5   4  11   30.94    4.29
   5   4  13   14.87    4.16
   5   5   0   39.41    1.87
   5   5   2    2.83    1.95
   5   5   4   -0.02    2.12
   5   5   6    0.73    2.49
   5   5   8    0.34    3.32
   5   5  10    1.98    4.76
   5   5  12    3.40    4.09
   5   6   1  761.76   10.18
   5   6   3  357.52    6.79
   5   6   5  153.66    4.65
   5   6   7   84.56    4.86
   5   6   9   40.26    4.53
   5   6  11   22.14    4.66
   5   6  13   11.48    4.29
   5   7   0   57.72    2.86
   5   7   2   94.69    4.33
   5   7   4   75.93    3.04
   5   7   6   22.38    2.78
   5   7   8    6.84    3.44
   5   7  10    2.00    4.26
   5   7  12   -2.12    3.87
   5   8   1  159.96    5.04
   5   8   3   65.16    3.07
   5   8   5   24.48    3.20
   5   8   7    6.96    3.00
   5   8   9    1.62    3.37
   5   8  11    4.24    4.31
   5   8  13    1.95    3.82
   5   9   0  664.71    9.75
   5   9   2  498.36    8.10
   5   9   4  272.24    6.13
   5   9   6  146.66    5.00
   5   9   8   74.50    4.45
   5   9  10   32.38    4.21
   5   9  12   16.83    4.32
   5  10   1    6.00    2.33
   5  10   3   20.09    2.81
   5  10   5   27.01    2.86
   5  10   7   26.55    3.59
   5  10   9   20.62    3.66
   5  10  11    9.45    4.07
   5  10  13   12.13    4.80
   5  11   0  237.71    5.39
   5  11   2  187.22    4.97
   5  11   4  142.80    4.68
   5  11   6  117.94    4.87
   5  11   8   80.10    4.73
   5  11  10   56.87    4.53
   5  11  12   36.24    4.39
   5  12   1  180.16    4.76
   5  12   3  125.68    4.12
   5  12   5   70.76    3.92
   5  12   7   38.04    3.65
   5  12   9   24.42    3.72
   5  12  11   10.56    3.64
   5  13   0    7.14    2.29
   5  13   2    1.77    2.06
   5  13   4    1.38    2.67
   5  13   6    3.30    3.31
   5  13   8    0.99    3.15
   5  13  10   -2.90    3.15
   5  13  12    3.61    3.45
   5  14   1   57.79    3.41
   5  14   3   39.98    3.32
   5  14   5   23.80    3.34
   5  14   7   12.86    3.43
   5  14   9    4.26    3.15
   5  14  11    2.95    3.32
   5  15   0   -1.61    2.27
   5  15   2   -0.25    2.45
   5  15   4    2.94    2.75
   5  15   6   -1.74    2.97
   5  15   8    0.59    3.02
   5  15  10   -0.42    3.29
   5  15  12    2.68    3.58
   5  16   1  514.91    9.73
   5  16   3  429.21    9.04
   5  16   5  321.19    8.08
   5  16   7  207.31    7.01
   5  16   9  135.47    6.15
   5  16  11   76.17    4.88
   5  17   0   49.79    3.46
   5  17   2   39.21    3.39
   5  17   4   34.55    3.47
   5  17   6   29.68    3.74
   5  17   8   14.30    3.62
   5  17  10   14.18    3.65
   5  18   1    2.61    2.72
   5  18   3   -2.47    2.59
   5  18   5    2.51    3.00
   5  18   7    2.55    2.98
   5  18   9    5.11    3.26
   5  18  11   -3.04    3.49
   5  19   0   13.46    2.99
   5  19   2   11.13    3.04
   5  19   4    5.83    3.01
   5  19   6   -1.22    3.01
   5  19   8   -4.62    3.16
   5  19  10    1.24    3.00
   5  20   1   10.75    2.99
   5  20   3   10.50    3.16
   5  20   5    9.77    3.32
   5  20   7   -2.76    3.02
   5  20   9   -2.61    3.11
   5  21   0  296.22    8.07
   5  21   2  286.53    8.01
   5  21   4  216.95    7.21
   5  21   6  154.84    6.39
   5  21   8   99.14    5.38
   5  22   1  255.24    7.67
   5  22   3  228.24    7.40
   5  22   5  180.75    6.77
   5  22   7  137.01    6.09
   5  22   9   89.97    5.12
   5  23   0   77.42    4.80
   5  23   2   65.67    4.57
   5  23   4   56.12    4.38
   5  23   6   41.60    4.18
   5  23   8   29.25    3.80
   5  24   1   16.21    3.49
   5  24   3   12.96    3.35
   5  24   5    9.27    3.33
   5  24   7    6.10    3.23
   5  25   0    4.13    3.13
   5  25   2   -1.82    3.03
   5  25   4   -1.33    2.90
   5  25   6    3.12    3.08
   5  26   1  188.68    7.02
   5  26   3  176.14    6.74
   5  26   5  144.06    6.12
   5  27   0   60.08    4.48
   5  27   2   49.67    4.30
   5  27   4   46.78    4.16
   5  28   1   79.30    4.86
   5  28   3   59.86    4.34
   5  29   0   38.52    3.85
   5  29   2   36.92    3.88
   6   0   0 8068.61   77.04
   6   0   2 4600.89   49.57
   6   0   4 1898.04   23.25
   6   0   6 1091.81   15.92
   6   0   8  641.08   11.93
   6   0  10  351.54    9.62
   6   0  12  193.53    7.50
   6   1   1 1702.98   18.82
   6   1   3  711.00   10.02
   6   1   5  252.72    5.68
   6   1   7  113.13    5.16
   6   1   9   60.38    4.96
   6   1  11   33.37    4.31
   6   1  13   25.96    4.28
   6   2   0  598.30    7.77
   6   2   2  302.89    5.04
   6   2   4  119.94    4.60
   6   2   6   67.15    3.74
   6   2   8   28.08    3.72
   6   2  10   16.09    4.77
   6   2  12    3.99    3.87
   6   3   1   10.57    1.48
   6   3   3   11.99    4.27
   6   3   5    8.86    2.40
   6   3   7    6.53    3.71
   6   3   9   -0.67    4.42
   6   3  11   -2.31    3.63
   6   3  13    3.66    4.04
   6   4   0   65.46    2.26
   6   4   2   96.30    3.02
   6   4   4   44.70    2.70
   6   4   6    4.05    2.71
   6   4   8    2.20    3.32
   6   4  10    2.05    4.82
   6   4  12    2.29    4.05
   6   5   1  563.68    8.02
   6   5   3  304.37    6.26
   6   5   5  131.51    4.37
   6   5   7   55.35    4.31
   6   5   9   27.46    4.31
   6   5  11   16.13    4.56
   6   5  13   14.17    4.33
   6   6   0   20.29    2.26
   6   6   2    0.85    3.05
   6   6   4    0.31    1.89
   6   6   6    1.75    2.38
   6   6   8    0.86    3.26
   6   6  10   -0.18    3.78
   6   6  12    2.97    3.97
   6   7   1  601.56    9.05
   6   7   3  413.09    7.13
   6   7   5  244.40    6.14
   6   7   7  148.42    5.31
   6   7   9   86.97    5.07
   6   7  11   42.95    5.06
   6   7  13   25.70    4.48
   6   8   0   37.92    3.02
   6   8   2   13.46    2.25
   6   8   4    0.16    2.59
   6   8   6   -1.46    2.78
   6   8   8    0.45    2.79
   6   8  10    0.59    3.46
   6   8  12   -2.03    3.71
   6   9   1  114.81    3.66
   6   9   3   81.65    3.41
   6   9   5   57.04    3.57
   6   9   7   37.25    3.70
   6   9   9   21.98    3.95
   6   9  11    9.42    4.06
   6   9  13    6.91    4.70
   6  10   0   22.89    2.85
   6  10   2   39.46    2.73
   6  10   4   46.41    2.91
   6  10   6   36.77    3.49
   6  10   8   31.56    3.84
   6  10  10   20.20    3.75
   6  10  12    4.20    3.78
   6  11   1   53.15    3.28
   6  11   3   40.80    2.87
   6  11   5   31.35    3.21
   6  11   7   17.03    3.25
   6  11   9    4.47    3.18
   6  11  11    1.94    3.76
   6  12   0  771.53   11.67
   6  12   2  790.09   12.07
   6  12   4  694.47   11.50
   6  12   6  529.23   10.51
   6  12   8  360.94    9.08
   6  12  10  199.06    7.19
   6  12  12  108.52    5.90
   6  13   1  179.25    4.86
   6  13   3  149.00    4.69
   6  13   5  103.55    4.67
   6  13   7   84.52    4.85
   6  13   9   59.94    4.45
   6  13  11   26.96    3.88
   6  14   0   35.42    3.01
   6  14   2   30.33    2.91
   6  14   4   21.43    3.11
   6  14   6   13.89    3.27
   6  14   8    3.95    3.10
   6  14  10    4.39    3.53
   6  14  12   -1.91    3.37
   6  15   1    0.69    2.52
   6  15   3   -0.97    2.67
   6  15   5   -0.51    2.92
   6  15   7   -0.30    3.14
   6  15   9   -1.18    3.26
   6  15  11    1.92    3.17
   6  16   0   45.15    3.37
   6  16   2   46.10    3.44
   6  16   4   42.36    3.70
   6  16   6   32.90    3.85
   6  16   8   19.22    3.55
   6  16  10   18.01    3.72
   6  17   1  171.22    5.61
   6  17   3  137.97    5.38
   6  17   5  111.69    5.18
   6  17   7   81.16    4.88
   6  17   9   51.45    4.58
   6  17  11   33.51    3.95
   6  18   0   14.10    3.07
   6  18   2   18.46    3.17
   6  18   4    9.02    2.98
   6  18   6    5.15    3.15
   6  18   8    3.77    3.28
   6  18  10    3.64    3.26
   6  19   1   61.13    4.04
   6  19   3   56.05    4.08
   6  19   5   46.09    4.03
   6  19   7   40.73    4.31
   6  19   9   23.06    3.83
   6  20   0    6.93    2.97
   6  20   2    2.79    2.91
   6  20   4    3.45    2.98
   6  20   6   -1.58    3.06
   6  20   8   -1.73    3.06
   6  20  10    0.17    3.42
   6  21   1   63.40    4.30
   6  21   3   48.80    4.15
   6  21   5   32.17    3.83
   6  21   7   21.12    3.80
   6  21   9   19.85    3.58
   6  22   0   41.99    4.00
   6  22   2   39.02    3.98
   6  22   4   33.52    3.87
   6  22   6   31.48    4.01
   6  22   8   24.24    3.81
   6  23   1  192.34    6.85
   6  23   3  159.88    6.39
   6  23   5  132.18    5.98
   6  23   7   90.11    5.15
   6  24   0  154.27    6.30
   6  24   2  148.68    6.21
   6  24   4  126.07    5.84
   6  24   6   90.49    5.12
   6  24   8   57.75    4.62
   6  25   1   33.23    3.94
   6  25   3   36.24    4.05
   6  25   5   33.00    3.88
   6  25   7   22.12    3.69
   6  26   0   11.12    3.40
   6  26   2    9.27    3.29
   6  26   4    7.69    3.28
   6  26   6    7.36    3.19
   6  27   1    8.77    3.27
   6  27   3    9.13    3.28
   6  27   5   13.65    3.33
   6  28   0   39.77    4.00
   6  28   2   43.57    4.03
   6  28   4   29.32    3.79
   6  29   1  197.10    6.81
   7   1   0 4552.80   49.03
   7   1   2 2571.06   29.35
   7   1   4  948.61   13.04
   7   1   6  426.66    8.20
   7   1   8  199.24    6.40
   7   1  10  104.63    6.40
   7   1  12   59.16    5.22
   7   2   1 3911.24   42.82
   7   2   3 2092.53   25.07
   7   2   5 1110.17   15.78
   7   2   7  624.33   11.46
   7   2   9  354.50    9.41
   7   2  11  188.00    7.32
   7   2  13   93.73    5.93
   7   3   0   45.25    2.14
   7   3   2   22.45    2.70
   7   3   4    3.81    2.16
   7   3   6    0.39    2.80
   7   3   8    0.17    3.25
   7   3  10    4.49    4.83
   7   3  12   -1.31    3.94
   7   4   1   32.78    2.30
   7   4   3   42.85    3.36
   7   4   5   16.66    2.99
   7   4   7    5.69    3.26
   7   4   9    6.02    3.83
   7   4  11   -0.53    4.30
   7   4  13    2.53    4.09
   7   5   0  395.05    6.42
   7   5   2  194.36    5.10
   7   5   4   75.56    3.05
   7   5   6   50.85    3.26
   7   5   8   29.22    3.78
   7   5  10   14.85    4.09
   7   5  12   13.58    4.30
   7   6   1  104.26    3.90
   7   6   3   33.79    2.59
   7   6   5    4.32    3.18
   7   6   7    0.92    3.17
   7   6   9    5.04    3.51
   7   6  11    7.24    4.34
   7   6  13    2.82    4.04
   7   7   0   26.37    3.12
   7   7   2   12.67    2.24
   7   7   4   10.06    2.70
   7   7   6   19.69    3.13
   7   7   8   15.53    3.24
   7   7  10    0.20    3.47
   7   7  12    1.97    3.82
   7   8   1    0.25    2.08
   7   8   3    0.22    1.93
   7   8   5    1.36    2.78
   7   8   7    1.21    3.00
   7   8   9   -3.59    3.28
   7   8  11   -6.09    3.65
   7   8  13   -2.76    4.60
   7   9   0   31.96    2.68
   7   9   2   20.45    2.55
   7   9   4    1.62    2.55
   7   9   6    1.71    2.62
   7   9   8   -1.74    3.01
   7   9  10    2.21    3.24
   7   9  12   -2.44    3.63
   7  10   1 1440.43   18.81
   7  10   3 1287.47   17.57
   7  10   5  980.32   15.15
   7  10   7  655.12   12.28
   7  10   9  414.98    9.95
   7  10  11  222.38    7.78
   7  11   0 1115.77   15.45
   7  11   2  998.42   14.33
   7  11   4  722.44   11.77
   7  11   6  431.98    9.27
   7  11   8  260.11    7.60
   7  11  10  156.07    6.53
   7  11  12   70.83    5.22
   7  12   1  178.31    4.86
   7  12   3  160.33    4.91
   7  12   5  133.27    5.08
   7  12   7   97.45    4.94
   7  12   9   63.21    4.53
   7  12  11   32.18    4.01
   7  13   0  201.89    5.32
   7  13   2  183.65    5.20
   7  13   4  138.12    4.88
   7  13   6   84.80    4.48
   7  13   8   46.40    4.11
   7  13  10   29.19    4.01
   7  13  12   20.97    3.64
   7  14   1   91.34    3.93
   7  14   3   89.08    4.03
   7  14   5   50.05    4.02
   7  14   7   41.85    3.96
   7  14   9   21.10    3.86
   7  14  11   11.61    3.56
   7  15   0    0.34    2.32
   7  15   2    2.83    2.55
   7  15   4    1.71    2.73
   7  15   6    1.36    3.12
   7  15   8    4.64    3.13
   7  15  10    4.89    3.22
   7  16   1    6.14    2.65
   7  16   3   15.29    3.03
   7  16   5    4.28    3.03
   7  16   7    3.65    3.19
   7  16   9    2.09    3.36
   7  16  11   -2.86    3.04
   7  17   0  618.79   11.46
   7  17   2  568.55   10.99
   7  17   4  480.80   10.28
   7  17   6  349.32    9.00
   7  17   8  241.05    7.88
   7  17  10  155.41    6.45
   7  18   1    9.44    2.98
   7  18   3    9.29    3.02
   7  18   5    7.54    3.03
   7  18   7    3.36    3.15
   7  18   9   -1.28    3.14
   7  19   0    4.62    2.90
   7  19   2    2.02    2.74
   7  19   4    1.22    2.89
   7  19   6   -1.57    2.96
   7  19   8   -3.07    3.22
   7  19  10   -0.57    3.04
   7  20   1   26.82    3.50
   7  20   3   26.27    3.59
   7  20   5   20.94    3.55
   7  20   7   16.71    3.63
   7  20   9   14.03    3.51
   7  21   0  120.43    5.42
   7  21   2  132.58    7.00
   7  21   4   97.42    5.16
   7  21   6   56.19    4.48
   7  21   8   40.01    4.26
   7  22   1  225.05    7.31
   7  22   3  197.52    6.97
   7  22   5  161.31    6.47
   7  22   7  103.61    5.42
   7  22   9   58.55    4.74
   7  23   0  176.29    6.67
   7  23   2  183.15    6.80
   7  23   4  151.42    6.29
   7  23   6  115.38    5.57
   7  23   8   71.59    4.67
   7  24   1   50.93    4.30
   7  24   3   60.07    4.55
   7  24   5   42.51    4.13
   7  24   7   27.42    3.67
   7  25   0   95.71    5.26
   7  25   2  100.97    5.40
   7  25   4   82.34    4.91
   7  25   6   61.45    4.41
   7  26   1   11.98    3.36
   7  26   3    9.31    3.25
   7  26   5   11.48    3.29
   7  27   0  122.00    5.69
   7  27   2  113.74    5.54
   7  27   4  106.73    5.31
   7  28   1   15.59    3.39
   7  28   3    9.99    3.20
   7  29   0  216.70    7.14
   7  29   2  206.00    6.90
   8   0   0 6556.65   69.95
   8   0   2 5344.89   55.97
   8   0   4 3015.16   35.35
   8   0   6 1543.52   21.29
   8   0   8  884.35   14.94
   8   0  10  490.11   11.59
   8   0  12  267.08    8.51
   8   1   1   38.46    2.35
   8   1   3   62.22    3.99
   8   1   5   32.43    3.18
   8   1   7   12.94    3.41
   8   1   9    5.52    3.51
   8   1  11    9.19    4.56
   8   1  13    2.92    4.15
   8   2   0  103.91    3.05
   8   2   2   84.21    3.87
   8   2   4   27.56    2.44
   8   2   6    9.06    2.88
   8   2   8    2.78    3.41
   8   2  10    2.33    4.67
   8   2  12   -1.38    3.79
   8   3   1  207.70    4.60
   8   3   3  220.43    5.14
   8   3   5  104.07    4.77
   8   3   7   37.38    4.00
   8   3   9   21.84    3.79
   8   3  11   11.42    4.64
   8   3  13    4.73    4.23
   8   4   0 1313.26   16.49
   8   4   2 1039.56   13.95
   8   4   4  730.16   10.88
   8   4   6  517.53    9.47
   8   4   8  347.51    8.47
   8   4  10  222.88    7.62
   8   4  12  128.11    6.51
   8   5   1  558.86    8.93
   8   5   3  427.39    7.36
   8   5   5  255.87    6.18
   8   5   7  146.00    5.23
   8   5   9   87.97    5.00
   8   5  11   48.30    4.89
   8   5  13   21.57    4.25
   8   6   0  319.60    6.06
   8   6   2  325.53    6.04
   8   6   4  258.11    5.84
   8   6   6  153.61    5.16
   8   6   8  104.17    4.96
   8   6  10   64.34    4.84
   8   6  12   33.56    4.52
   8   7   1 1719.39   21.32
   8   7   3 1185.46   15.99
   8   7   5  774.90   12.46
   8   7   7  483.66    9.90
   8   7   9  279.72    8.18
   8   7  11  140.03    6.61
   8   7  13   79.16    5.99
   8   8   0   99.14    3.54
   8   8   2   94.47    3.63
   8   8   4   78.94    3.87
   8   8   6   60.02    3.73
   8   8   8   45.29    3.96
   8   8  10   30.07    3.93
   8   8  12   19.33    4.14
   8   9   1  276.48    5.74
   8   9   3  189.31    4.91
   8   9   5  142.69    4.88
   8   9   7   96.39    4.88
   8   9   9   67.19    4.55
   8   9  11   33.98    4.29
   8  10   0  393.53    7.30
   8  10   2  326.21    6.56
   8  10   4  224.73    5.75
   8  10   6  149.45    5.49
   8  10   8   99.07    5.11
   8  10  10   57.91    4.68
   8  10  12   34.25    4.42
   8  11   1   47.78    2.93
   8  11   3   41.71    3.10
   8  11   5   23.63    3.20
   8  11   7   12.03    3.33
   8  11   9    3.48    3.17
   8  11  11    2.02    3.25
   8  12   0  925.53   13.62
   8  12   2  850.77   13.06
   8  12   4  669.39   11.44
   8  12   6  497.03   10.34
   8  12   8  308.52    8.50
   8  12  10  196.57    7.20
   8  12  12   99.24    5.42
   8  13   1  144.29    4.66
   8  13   3  116.33    4.42
   8  13   5   82.40    4.45
   8  13   7   56.85    4.29
   8  13   9   33.02    4.01
   8  13  11   19.08    3.72
   8  14   0   66.01    3.74
   8  14   2   62.65    3.51
   8  14   4   53.58    3.68
   8  14   6   39.95    3.93
   8  14   8   32.46    3.90
   8  14  10   19.76    3.76
   8  15   1   70.75    3.87
   8  15   3   63.73    3.87
   8  15   5   51.88    4.02
   8  15   7   28.29    3.77
   8  15   9   24.57    3.86
   8  15  11    8.99    3.34
   8  16   0  216.24    6.18
   8  16   2  204.75    6.14
   8  16   4  183.46    6.07
   8  16   6  145.50    5.99
   8  16   8  100.38    5.45
   8  16  10   67.41    4.79
   8  17   1  204.78    6.25
   8  17   3  178.51    6.02
   8  17   5  135.33    5.65
   8  17   7   90.04    5.07
   8  17   9   58.46    4.59
   8  17  11   33.49    4.26
   8  18   0  538.34   10.84
   8  18   2  494.44   10.43
   8  18   4  413.79    9.67
   8  18   6  310.98    8.63
   8  18   8  184.84    7.07
   8  18  10  122.23    5.67
   8  19   1  839.79   14.77
   8  19   3  720.54   13.55
   8  19   5  579.54   12.21
   8  19   7  393.31   10.03
   8  19   9  237.30    7.74
   8  20   0    0.32    2.89
   8  20   2    6.20    3.03
   8  20   4    1.74    3.06
   8  20   6   -1.75    3.07
   8  20   8    1.46    3.13
   8  21   1   52.84    4.18
   8  21   3   50.05    4.27
   8  21   5   37.78    3.96
   8  21   7   24.64    3.76
   8  21   9   12.92    3.46
   8  22   0  327.26    8.84
   8  22   2  303.24    8.54
   8  22   4  273.39    8.18
   8  22   6  203.16    7.22
   8  22   8  129.04    5.83
   8  23   1  104.34    5.37
   8  23   3  103.12    5.35
   8  23   5   71.58    4.82
   8  23   7   43.10    4.13
   8  24   0   46.80    4.20
   8  24   2   39.24    4.08
   8  24   4   30.35    3.88
   8  24   6   19.36    3.54
   8  25   1    5.32    3.24
   8  25   3    8.43    3.29
   8  25   5   11.26    3.33
   8  26   0  125.53    5.76
   8  26   2  114.36    5.57
   8  26   4   99.53    5.24
   8  26   6   70.16    4.62
   8  27   1  114.53    5.57
   8  27   3  103.07    5.25
   8  27   5   73.90    4.68
   8  28   0    4.68    3.08
   8  28   2    7.42    3.05
   8  29   1  183.71    6.54
   9   1   0  306.67    5.85
   9   1   2  223.08    5.19
   9   1   4  122.61    3.71
   9   1   6   55.39    3.62
   9   1   8   25.26    3.77
   9   1  10   13.02    3.69
   9   1  12    1.92    4.03
   9   2   1 1249.13   15.95
   9   2   3  616.30    9.43
   9   2   5  348.15    7.37
   9   2   7  208.80    6.37
   9   2   9  114.19    5.51
   9   2  11   63.82    5.43
   9   2  13   37.57    4.72
   9   3   0  209.42    4.95
   9   3   2  182.80    4.47
   9   3   4  151.91    4.32
   9   3   6  111.30    4.33
   9   3   8   82.88    4.57
   9   3  10   46.69    4.37
   9   3  12   27.17    4.43
   9   4   1  104.21    3.77
   9   4   3  101.93    3.71
   9   4   5   51.44    3.08
   9   4   7   23.53    3.52
   9   4   9   21.94    3.73
   9   4  11   17.70    4.28
   9   4  13   12.37    4.11
   9   5   0  988.57   13.33
   9   5   2  835.83   11.84
   9   5   4  604.79    9.92
   9   5   6  389.16    8.20
   9   5   8  240.73    7.15
   9   5  10  152.86    6.38
   9   5  12   81.69    5.39
   9   6   1 5865.78   64.54
   9   6   3 4463.57   51.09
   9   6   5 3128.82   39.26
   9   6   7 2021.26   27.76
   9   6   9 1252.15   20.14
   9   6  11  719.16   14.49
   9   6  13  362.25    9.83
   9   7   0  534.46    8.56
   9   7   2  497.25    8.33
   9   7   4  400.66    7.73
   9   7   6  306.61    7.28
   9   7   8  211.81    6.79
   9   7  10  131.05    5.97
   9   7  12   67.78    5.12
   9   8   1  408.21    7.25
   9   8   3  390.15    7.50
   9   8   5  283.08    6.75
   9   8   7  181.70    6.16
   9   8   9  118.38    5.51
   9   8  11   63.76    4.92
   9   9   0   13.79    2.77
   9   9   2   14.42    2.40
   9   9   4   16.03    2.74
   9   9   6    6.19    3.13
   9   9   8    5.08    3.27
   9   9  10   -1.95    3.51
   9   9  12   -2.90    3.57
   9  10   1    3.37    2.15
   9  10   3    3.85    2.42
   9  10   5   -1.47    2.63
   9  10   7   -1.20    3.00
   9  10   9   -1.41    2.99
   9  10  11   -0.43    3.36
   9  11   0   27.69    2.62
   9  11   2   14.15    2.61
   9  11   4    9.43    2.57
   9  11   6    0.61    3.11
   9  11   8    1.09    3.18
   9  11  10    2.73    3.25
   9  11  12    1.33    3.36
   9  12   1    4.14    2.45
   9  12   3    3.83    2.59
   9  12   5    3.56    2.94
   9  12   7    2.78    3.22
   9  12   9   -4.01    2.98
   9  12  11    1.55    3.28
   9  13   0  257.83    6.25
   9  13   2  243.63    6.24
   9  13   4  163.91    5.51
   9  13   6  105.34    5.05
   9  13   8   68.98    4.68
   9  13  10   23.29    3.89
   9  13  12   10.53    3.83
   9  14   1  591.55   10.62
   9  14   3  529.48   10.21
   9  14   5  394.90    9.01
   9  14   7  269.87    7.91
   9  14   9  181.24    6.91
   9  14  11   88.53    5.09
   9  15   0  344.53    7.82
   9  15   2  334.43    7.84
   9  15   4  275.96    7.36
   9  15   6  206.27    6.83
   9  15   8  149.29    6.28
   9  15  10   87.96    5.19
   9  16   1 1055.46   16.69
   9  16   3  914.71   15.35
   9  16   5  734.53   13.64
   9  16   7  529.63   11.59
   9  16   9  350.46    9.48
   9  16  11  214.55    7.28
   9  17   0  222.05    6.59
   9  17   2  209.96    6.43
   9  17   4  154.04    5.87
   9  17   6  111.04    5.42
   9  17   8   73.06    4.94
   9  17  10   48.78    4.33
   9  18   1  301.01    7.87
   9  18   3  259.49    7.47
   9  18   5  203.51    6.92
   9  18   7  166.58    6.66
   9  18   9  118.43    5.75
   9  19   0   37.65    3.73
   9  19   2   41.55    3.83
   9  19   4   32.64    3.75
   9  19   6   27.18    3.82
   9  19   8   21.05    3.72
   9  19  10   13.61    3.86
   9  20   1   73.97    4.51
   9  20   3   72.63    4.66
   9  20   5   58.81    4.41
   9  20   7   45.41    4.35
   9  20   9   31.64    3.89
   9  21   0    6.53    3.19
   9  21   2    7.60    3.23
   9  21   4    8.01    3.24
   9  21   6    2.57    3.20
   9  21   8    2.86    3.14
   9  22   1   -0.09    2.96
   9  22   3    9.30    3.30
   9  22   5    0.34    3.04
   9  22   7    1.55    3.16
   9  23   0    5.41    3.17
   9  23   2    2.89    3.07
   9  23   4    0.41    3.10
   9  23   6   -0.30    2.98
   9  23   8   -3.95    3.31
   9  24   1    6.62    3.26
   9  24   3   10.65    3.40
   9  24   5   13.11    3.39
   9  24   7    4.55    3.20
   9  25   0   82.35    5.02
   9  25   2   84.91    5.07
   9  25   4   67.52    4.66
   9  25   6   38.77    3.87
   9  26   1   19.11    3.52
   9  26   3   12.59    3.38
   9  26   5   12.58    3.28
   9  27   0  120.43    5.63
   9  27   2  124.73    5.71
   9  27   4  104.80    5.25
   9  28   1  370.59    9.33
   9  28   3  333.57    8.75
  10   0   0   59.44    3.30
  10   0   2   19.07    2.49
  10   0   4    0.81    2.59
  10   0   6   -1.33    2.77
  10   0   8    6.22    3.09
  10   0  10    3.05    3.32
  10   0  12    1.15    3.85
  10   1   1   10.05    2.58
  10   1   3   13.02    2.46
  10   1   5    5.33    2.48
  10   1   7    2.14    3.20
  10   1   9   -0.23    3.26
  10   1  11    0.75    3.53
  10   1  13    1.86    4.05
  10   2   0   38.93    3.20
  10   2   2   34.57    2.66
  10   2   4   31.88    3.06
  10   2   6   32.60    3.31
  10   2   8   14.67    3.45
  10   2  10    7.86    3.46
  10   2  12    5.92    4.03
  10   3   1   69.15    2.75
  10   3   3  116.01    3.72
  10   3   5   81.07    3.96
  10   3   7   57.40    4.12
  10   3   9   36.29    4.19
  10   3  11   20.69    3.99
  10   3  13   14.42    4.73
  10   4   0 2418.92   29.88
  10   4   2 2059.41   26.07
  10   4   4 1429.50   19.64
  10   4   6  966.97   15.13
  10   4   8  613.03   12.06
  10   4  10  340.68    9.18
  10   4  12  187.15    7.23
  10   5   1 9501.29  109.92
  10   5   3 7222.50   84.67
  10   5   5 4832.36   58.57
  10   5   7 3181.91   40.90
  10   5   9 1926.99   27.91
  10   5  11 1119.68   19.24
  10   5  13  621.14   12.82
  10   6   0  102.80    3.81
  10   6   2  102.26    3.59
  10   6   4   81.64    3.50
  10   6   6   53.23    3.76
  10   6   8   33.44    3.86
  10   6  10   23.40    3.86
  10   6  12   10.34    3.97
  10   7   1 2417.82   30.30
  10   7   3 1936.60   25.33
  10   7   5 1295.09   18.80
  10   7   7  850.26   14.60
  10   7   9  511.57   11.43
  10   7  11  309.35    9.00
  10   8   0  646.36   10.35
  10   8   2  591.62    9.79
  10   8   4  439.23    8.45
  10   8   6  290.32    7.41
  10   8   8  171.54    6.32
  10   8  10  104.38    5.74
  10   8  12   56.57    4.69
  10   9   1  147.09    4.35
  10   9   3   94.81    3.91
  10   9   5   70.71    3.93
  10   9   7   49.71    4.05
  10   9   9   31.61    3.88
  10   9  11   14.19    3.77
  10  10   0   34.14    2.75
  10  10   2   28.27    2.75
  10  10   4   16.24    2.73
  10  10   6    8.65    3.35
  10  10   8    6.28    3.35
  10  10  10    5.22    3.39
  10  10  12    0.72    3.35
  10  11   1    0.89    2.40
  10  11   3   -0.39    2.56
  10  11   5    0.60    2.83
  10  11   7    2.61    3.18
  10  11   9   -1.92    3.05
  10  11  11   -4.80    3.12
  10  12   0   53.82    3.19
  10  12   2   49.47    3.48
  10  12   4   31.45    3.26
  10  12   6   14.72    3.36
  10  12   8    7.69    3.36
  10  12  10    2.01    3.36
  10  12  12   -0.39    3.55
  10  13   1   72.35    3.70
  10  13   3   57.41    3.67
  10  13   5   50.02    3.83
  10  13   7   39.65    4.04
  10  13   9   21.95    3.83
  10  13  11   18.97    3.66
  10  14   0    8.11    2.74
  10  14   2    6.02    2.56
  10  14   4    1.01    2.83
  10  14   6   -0.41    2.94
  10  14   8   -1.39    2.99
  10  14  10   -1.68    3.09
  10  15   1  167.48    5.54
  10  15   3  149.95    5.56
  10  15   5  107.64    5.10
  10  15   7   77.02    4.81
  10  15   9   51.30    4.59
  10  15  11   29.62    3.85
  10  16   0  790.21   13.67
  10  16   2  740.85   13.22
  10  16   4  627.84   12.19
  10  16   6  472.60   10.71
  10  16   8  309.41    8.83
  10  16  10  179.76    6.79
  10  17   1 3451.24   44.30
  10  17   3 3099.95   40.62
  10  17   5 2483.30   34.14
  10  17   7 1737.03   26.15
  10  17   9 1137.99   19.27
  10  18   0  112.21    5.03
  10  18   2  115.11    5.22
  10  18   4   91.64    4.92
  10  18   6   71.27    4.70
  10  18   8   47.55    4.41
  10  18  10   31.10    3.95
  10  19   1   27.49    3.53
  10  19   3   16.97    3.37
  10  19   5   21.03    3.56
  10  19   7    7.24    3.49
  10  19   9    5.72    3.31
  10  20   0   29.04    3.67
  10  20   2   33.26    3.80
  10  20   4   21.90    3.58
  10  20   6   17.65    3.57
  10  20   8   14.55    3.64
  10  21   1    1.91    3.11
  10  21   3    0.25    2.99
  10  21   5    2.66    3.10
  10  21   7    0.92    3.14
  10  21   9   -5.37    5.83
  10  22   0   95.81    5.17
  10  22   2   80.18    4.91
  10  22   4   71.57    4.77
  10  22   6   52.48    4.35
  10  22   8   30.75    3.83
  10  23   1    3.51    3.11
  10  23   3   -0.92    2.99
  10  23   5    4.59    3.07
  10  23   7    1.81    2.94
  10  24   0   81.87    5.00
  10  24   2   75.73    4.90
  10  24   4   58.08    4.43
  10  24   6   46.37    4.12
  10  25   1   33.55    3.90
  10  25   3   24.24    3.65
  10  25   5   25.59    3.62
  10  26   0   26.29    3.76
  10  26   2   24.35    3.65
  10  26   4   19.78    3.45
  10  27   1  495.02   11.12
  10  27   3  445.97   10.34
  10  28   0   49.54    4.14
  10  28   2   50.17    4.26
  11   1   0   11.72    2.34
  11   1   2    4.31    2.52
  11   1   4   10.34    2.79
  11   1   6   15.05    2.91
  11   1   8   13.12    3.60
  11   1  10    8.72    3.34
  11   1  12    2.92    3.52
  11   2   1  138.98    4.05
  11   2   3   82.32    3.59
  11   2   5   54.25    3.32
  11   2   7   42.70    3.84
  11   2   9   16.54    3.88
  11   2  11   14.44    3.91
  11   2  13   10.88    4.28
  11   3   0   10.80    2.39
  11   3   2    9.82    2.42
  11   3   4   14.89    2.77
  11   3   6   20.63    3.04
  11   3   8   18.80    3.82
  11   3  10   13.14    3.53
  11   3  12   11.57    3.74
  11   4   1  269.53    5.77
  11   4   3  239.07    5.60
  11   4   5  158.13    4.96
  11   4   7   92.87    4.90
  11   4   9   57.41    4.69
  11   4  11   33.34    4.40
  11   4  13   15.46    4.47
  11   5   0  453.95    7.93
  11   5   2  478.76    8.42
  11   5   4  404.17    7.93
  11   5   6  273.15    7.02
  11   5   8  186.50    6.49
  11   5  10  122.64    5.96
  11   5  12   55.74    4.69
  11   6   1    4.82    2.61
  11   6   3    2.92    2.40
  11   6   5    4.81    2.74
  11   6   7    2.04    2.93
  11   6   9    3.48    3.49
  11   6  11    4.67    3.57
  11   7   0  912.55   13.44
  11   7   2  786.07   12.10
  11   7   4  601.73   10.43
  11   7   6  467.50    9.69
  11   7   8  332.33    8.60
  11   7  10  205.68    7.52
  11   7  12  115.76    5.85
  11   8   1   49.53    2.96
  11   8   3   43.51    3.15
  11   8   5   35.04    3.38
  11   8   7   19.05    3.47
  11   8   9   12.76    3.42
  11   8  11   10.39    3.69
  11   9   0  259.20    5.90
  11   9   2  224.07    5.65
  11   9   4  160.17    5.09
  11   9   6  108.52    5.06
  11   9   8   54.76    4.37
  11   9  10   27.75    3.90
  11   9  12    8.90    3.51
  11  10   1   69.08    3.58
  11  10   3   78.10    3.95
  11  10   5   53.02    3.87
  11  10   7   43.47    4.04
  11  10   9   29.21    3.85
  11  10  11   23.24    3.82
  11  11   0  176.68    5.08
  11  11   2  176.43    5.33
  11  11   4  158.48    5.34
  11  11   6  110.56    5.14
  11  11   8   72.15    4.71
  11  11  10   51.49    4.55
  11  11  12   23.83    4.31
  11  12   1  297.32    6.93
  11  12   3  259.95    6.75
  11  12   5  195.19    6.31
  11  12   7  126.08    5.70
  11  12   9   83.35    5.15
  11  12  11   45.84    4.29
  11  13   0   23.35    2.90
  11  13   2   12.77    2.87
  11  13   4   12.99    3.13
  11  13   6    9.19    3.25
  11  13   8    5.76    3.15
  11  13  10   -0.30    3.17
  11  14   1   97.32    4.43
  11  14   3   85.28    4.40
  11  14   5   64.82    4.25
  11  14   7   37.75    3.99
  11  14   9   22.38    4.00
  11  14  11    6.50    3.27
  11  15   0  612.27   11.44
  11  15   2  565.60   11.04
  11  15   4  506.58   10.64
  11  15   6  385.85    9.53
  11  15   8  280.22    8.44
  11  15  10  173.17    6.75
  11  16   1  369.43    8.62
  11  16   3  329.03    8.26
  11  16   5  245.41    7.46
  11  16   7  177.06    6.77
  11  16   9  110.79    4.87
  11  17   0   28.78    3.45
  11  17   2   24.79    3.34
  11  17   4   20.12    3.38
  11  17   6   14.16    3.42
  11  17   8   10.08    3.59
  11  17  10    0.94    3.04
  11  18   1   97.67    4.88
  11  18   3   80.11    4.63
  11  18   5   67.09    4.62
  11  18   7   43.31    4.30
  11  18   9   25.33    3.81
  11  19   0   28.69    3.59
  11  19   2   28.39    3.65
  11  19   4   23.76    3.67
  11  19   6   20.72    3.63
  11  19   8   16.39    3.68
  11  20   1  197.23    6.85
  11  20   3  160.51    6.37
  11  20   5  131.92    5.89
  11  20   7  101.04    5.37
  11  20   9   66.71    4.83
  11  21   0   44.97    4.13
  11  21   2   33.28    3.87
  11  21   4   35.43    3.92
  11  21   6   20.68    3.63
  11  21   8   12.72    3.37
  11  22   1    2.40    3.07
  11  22   3    4.53    3.14
  11  22   5    1.97    3.06
  11  22   7    1.01    3.07
  11  23   0   -0.42    2.96
  11  23   2    1.66    3.03
  11  23   4   -0.79    3.02
  11  23   6    0.26    2.99
  11  24   1  142.43    6.14
  11  24   3  134.54    5.95
  11  24   5  113.48    5.49
  11  25   0   -1.26    2.91
  11  25   2    0.91    2.96
  11  25   4    3.56    3.13
  11  25   6   -0.30    3.78
  11  26   1  281.13    8.27
  11  26   3  250.49    7.73
  11  26   5  214.81   12.12
  11  27   0  215.04    7.16
  11  27   2  204.21    6.93
  11  28   1   58.09    4.37
  12   0   0  211.21    5.09
  12   0   2  237.08    5.57
  12   0   4  188.98    5.14
  12   0   6  104.84    4.67
  12   0   8   68.67    4.76
  12   0  10   40.10    4.28
  12   0  12   23.74    4.03
  12   1   1 2122.47   26.93
  12   1   3 1820.13   23.97
  12   1   5 1336.87   19.19
  12   1   7  909.01   15.28
  12   1   9  543.99   11.83
  12   1  11  298.18    8.78
  12   2   0  113.82    3.83
  12   2   2  118.13    4.11
  12   2   4   92.12    3.94
  12   2   6   69.02    4.11
  12   2   8   42.92    4.22
  12   2  10   20.54    3.92
  12   2  12   11.96    3.71
  12   3   1  690.18   10.73
  12   3   3  514.24    9.09
  12   3   5  322.08    7.38
  12   3   7  181.93    6.16
  12   3   9  104.71    5.61
  12   3  11   56.71    4.79
  12   4   0   38.67    3.02
  12   4   2   29.77    2.70
  12   4   4   17.75    2.78
  12   4   6    9.17    3.18
  12   4   8    8.12    3.37
  12   4  10    4.45    3.68
  12   4  12    3.00    3.43
  12   5   1  255.27    5.78
  12   5   3  227.77    5.52
  12   5   5  173.12    5.40
  12   5   7  137.30    5.42
  12   5   9   89.29    5.23
  12   5  11   54.62    4.64
  12   6   0   96.11    3.66
  12   6   2  102.34    3.80
  12   6   4   85.18    3.92
  12   6   6   54.81    4.00
  12   6   8   31.94    3.79
  12   6  10   18.74    3.98
  12   6  12   10.43    3.62
  12   7   1   58.27    3.16
  12   7   3   50.60    3.31
  12   7   5   36.79    3.46
  12   7   7   32.87    3.74
  12   7   9   26.16    3.71
  12   7  11   19.26    3.88
  12   8   0   14.95    2.33
  12   8   2   12.77    2.63
  12   8   4    9.46    2.56
  12   8   6    8.38    3.27
  12   8   8    2.99    3.23
  12   8  10   -0.66    3.16
  12   8  12    2.15    3.32
  12   9   1 1613.06   22.06
  12   9   3 1354.94   19.46
  12   9   5  994.31   16.00
  12   9   7  660.04   12.81
  12   9   9  412.67   10.19
  12   9  11  236.85    7.85
  12  10   0  153.60    4.74
  12  10   2  131.12    4.73
  12  10   4   83.72    4.20
  12  10   6   64.48    4.37
  12  10   8   40.81    4.08
  12  10  10   19.69    3.83
  12  10  12   11.04    4.06
  12  11   1  214.50    5.82
  12  11   3  172.42    5.54
  12  11   5  141.09    5.49
  12  11   7   92.71    5.10
  12  11   9   50.18    4.51
  12  11  11   27.11    3.87
  12  12   0  145.87    4.91
  12  12   2  127.28    4.89
  12  12   4   93.95    4.57
  12  12   6   61.92    4.36
  12  12   8   42.84    4.07
  12  12  10   26.83    3.87
  12  13   1 1009.16   15.93
  12  13   3  885.58   14.77
  12  13   5  655.06   12.53
  12  13   7  462.83   10.68
  12  13   9  292.83    8.67
  12  13  11  161.06    6.34
  12  14   0  165.47    5.57
  12  14   2  158.96    5.60
  12  14   4  131.65    5.37
  12  14   6  105.84    5.28
  12  14   8   58.39    4.68
  12  14  10   37.12    4.15
  12  15   1   49.28    3.82
  12  15   3   29.87    3.50
  12  15   5   23.58    3.54
  12  15   7    8.99    3.35
  12  15   9    9.46    3.46
  12  16   0   73.65    4.27
  12  16   2   64.79    4.18
  12  16   4   55.43    4.15
  12  16   6   48.75    4.21
  12  16   8   26.87    4.07
  12  16  10   24.45    3.71
  12  17   1  268.16    7.52
  12  17   3  234.11    7.20
  12  17   5  184.15    6.70
  12  17   7  132.36    5.99
  12  17   9   86.05    5.15
  12  18   0  123.61    5.42
  12  18   2  115.01    5.30
  12  18   4   91.60    5.04
  12  18   6   74.27    4.84
  12  18   8   45.93    4.29
  12  19   1   43.10    3.96
  12  19   3   39.49    4.01
  12  19   5   39.99    4.00
  12  19   7   23.36    3.76
  12  19   9   24.19    3.71
  12  20   0    1.10    2.99
  12  20   2   -2.79    2.91
  12  20   4    3.76    3.02
  12  20   6   -1.18    3.00
  12  20   8    0.66    3.08
  12  21   1  593.54   12.53
  12  21   3  532.68   11.81
  12  21   5  425.46   10.43
  12  21   7  310.13    8.75
  12  22   0   53.76    4.31
  12  22   2   52.58    4.31
  12  22   4   48.34    4.33
  12  22   6   41.83    4.08
  12  23   1   61.49    4.54
  12  23   3   64.37    4.64
  12  23   5   50.08    4.28
  12  23   7   37.07    3.99
  12  24   0   75.46    4.88
  12  24   2   65.97    4.62
  12  24   4   50.61    4.28
  12  24   6   40.88    3.94
  12  25   1   19.39    3.53
  12  25   3   20.14    3.54
  12  25   5   11.65    3.29
  12  26   0   44.96    4.10
  12  26   2   39.88    3.97
  12  26   4   37.96    3.98
  12  27   1   24.49    3.59
  13   1   0    0.17    2.38
  13   1   2    6.41    2.20
  13   1   4   23.58    2.70
  13   1   6   20.13    3.40
  13   1   8   15.41    3.39
  13   1  10   11.21    3.86
  13   1  12    6.27    3.52
  13   2   1  575.52    9.58
  13   2   3  491.57    8.86
  13   2   5  369.14    8.05
  13   2   7  240.14    7.02
  13   2   9  182.10    6.84
  13   2  11  111.29    5.81
  13   3   0  397.95    7.47
  13   3   2  371.64    7.28
  13   3   4  291.10    6.70
  13   3   6  208.85    6.33
  13   3   8  128.70    5.62
  13   3  10   70.93    5.13
  13   3  12   36.33    4.24
  13   4   1   17.06    2.41
  13   4   3    6.76    2.60
  13   4   5    5.92    2.81
  13   4   7    1.15    3.07
  13   4   9   -1.58    3.21
  13   4  11   -1.45    3.34
  13   5   0   14.49    2.42
  13   5   2    9.18    2.22
  13   5   4    3.40    2.63
  13   5   6    8.26    3.42
  13   5   8    4.46    3.23
  13   5  10    3.44    3.59
  13   5  12    0.53    3.35
  13   6   1  153.63    4.50
  13   6   3  128.81    4.40
  13   6   5   96.06    4.53
  13   6   7   72.05    4.60
  13   6   9   47.66    4.15
  13   6  11   28.40    4.06
  13   7   0   89.26    3.73
  13   7   2   79.68    3.75
  13   7   4   60.85    3.66
  13   7   6   45.41    3.80
  13   7   8   30.69    3.82
  13   7  10   12.57    3.60
  13   7  12    8.64    3.56
  13   8   1   85.34    3.81
  13   8   3   70.78    3.68
  13   8   5   52.30    3.88
  13   8   7   39.59    3.97
  13   8   9   26.31    3.86
  13   8  11   18.52    3.87
  13   9   0  573.97   10.17
  13   9   2  529.25    9.84
  13   9   4  413.64    8.86
  13   9   6  276.46    7.65
  13   9   8  179.12    6.59
  13   9  10   97.24    5.44
  13   9  12   50.92    4.90
  13  10   1  345.01    7.53
  13  10   3  297.44    7.22
  13  10   5  228.91    6.70
  13  10   7  166.87    6.36
  13  10   9  107.58    5.59
  13  10  11   69.85    4.76
  13  11   0  123.06    4.62
  13  11   2  112.42    4.64
  13  11   4  109.39    4.89
  13  11   6   76.67    4.66
  13  11   8   63.34    4.54
  13  11  10   33.69    4.04
  13  12   1  492.65    9.73
  13  12   3  452.82    9.51
  13  12   5  326.72    8.33
  13  12   7  232.90    7.47
  13  12   9  143.54    6.36
  13  12  11   79.44    4.84
  13  13   0   33.01    3.32
  13  13   2   29.81    3.34
  13  13   4   25.42    3.39
  13  13   6   18.49    3.54
  13  13   8    8.94    3.48
  13  13  10    9.78    3.51
  13  14   1   66.05    4.13
  13  14   3   62.37    4.11
  13  14   5   55.57    4.21
  13  14   7   44.81    4.15
  13  14   9   32.98    4.02
  13  15   0    0.64    2.63
  13  15   2   -0.56    2.76
  13  15   4    0.74    2.87
  13  15   6   -0.12    3.06
  13  15   8   -0.82    3.36
  13  15  10   -3.89    2.94
  13  16   1   19.41    3.20
  13  16   3   13.88    3.26
  13  16   5   13.25    3.38
  13  16   7    7.06    3.34
  13  16   9    2.12    3.33
  13  17   0   77.54    4.54
  13  17   2   75.11    4.54
  13  17   4   71.90    4.66
  13  17   6   60.61    4.54
  13  17   8   37.80    4.17
  13  18   1  123.95    5.54
  13  18   3  107.26    5.32
  13  18   5   84.97    4.99
  13  18   7   71.74    4.86
  13  18   9   46.42    4.20
  13  19   0  164.56    6.36
  13  19   2  149.70    6.12
  13  19   4  130.13    5.84
  13  19   6   91.54    5.21
  13  19   8   66.06    4.64
  13  20   1  343.68    9.13
  13  20   3  304.41    8.63
  13  20   5  234.19    7.74
  13  20   7  161.33    6.53
  13  21   0  131.67    5.83
  13  21   2  115.93    5.58
  13  21   4   98.29    5.32
  13  21   6   75.87    4.82
  13  21   8   41.78    4.32
  13  22   1    8.05    3.27
  13  22   3    3.37    3.20
  13  22   5    1.45    2.99
  13  22   7   -1.65    2.95
  13  23   0    3.08    3.14
  13  23   2    5.73    3.24
  13  23   4    0.43    2.97
  13  23   6    5.48    3.06
  13  24   1  200.61    7.11
  13  24   3  191.80    6.94
  13  24   5  144.03    5.96
  13  25   0   48.24    4.25
  13  25   2   40.43    4.04
  13  25   4   41.12    3.95
  13  26   1   31.80    3.76
  13  26   3   28.67    3.70
  13  27   0   72.61    4.67
  14   0   0  546.61    9.39
  14   0   2  489.44    8.81
  14   0   4  418.00    8.49
  14   0   6  360.74    8.59
  14   0   8  242.80    7.50
  14   0  10  178.02    7.04
  14   0  12  108.44    5.66
  14   1   1   55.46    3.12
  14   1   3   28.08    2.85
  14   1   5   18.15    2.98
  14   1   7    9.51    3.24
  14   1   9   -1.03    3.19
  14   1  11    0.59    3.39
  14   2   0    7.87    2.28
  14   2   2    7.19    2.35
  14   2   4    0.14    2.42
  14   2   6    4.69    3.30
  14   2   8    0.77    3.17
  14   2  10    3.03    3.45
  14   2  12   -3.58    3.21
  14   3   1   18.20    2.36
  14   3   3    6.87    2.36
  14   3   5    6.04    2.90
  14   3   7    3.35    3.22
  14   3   9    5.03    3.03
  14   3  11   -0.20    3.23
  14   4   0    3.52    2.08
  14   4   2    6.34    2.50
  14   4   4    7.79    2.56
  14   4   6   11.26    3.27
  14   4   8    3.15    3.19
  14   4  10   14.06    3.87
  14   4  12    9.52    3.52
  14   5   1  424.99    8.23
  14   5   3  368.18    7.85
  14   5   5  260.51    6.93
  14   5   7  167.75    6.20
  14   5   9  107.71    5.49
  14   5  11   55.62    4.71
  14   6   0   -2.24    2.30
  14   6   2   -1.60    2.25
  14   6   4    0.24    2.73
  14   6   6   -2.89    2.78
  14   6   8    0.01    2.93
  14   6  10    0.49    3.41
  14   6  12   -2.21    3.67
  14   7   1  289.15    6.64
  14   7   3  239.21    6.20
  14   7   5  173.16    5.89
  14   7   7  114.59    5.35
  14   7   9   65.99    4.81
  14   7  11   35.76    4.30
  14   8   0   24.24    3.04
  14   8   2   24.40    2.79
  14   8   4   33.33    3.38
  14   8   6   21.93    3.44
  14   8   8   24.83    3.70
  14   8  10   16.15    3.66
  14   9   1   35.06    2.97
  14   9   3   20.69    2.95
  14   9   5   13.94    3.02
  14   9   7    5.29    3.28
  14   9   9    2.18    3.22
  14   9  11    2.58    3.18
  14  10   0  466.21    9.27
  14  10   2  426.95    8.88
  14  10   4  375.41    8.67
  14  10   6  249.23    7.45
  14  10   8  174.42    6.64
  14  10  10  109.66    5.63
  14  11   1   51.46    3.62
  14  11   3   50.98    3.75
  14  11   5   38.98    3.75
  14  11   7   35.39    3.95
  14  11   9   23.38    3.99
  14  11  11   14.83    3.49
  14  12   0  160.34    5.49
  14  12   2  150.45    5.45
  14  12   4  129.89    5.36
  14  12   6   99.85    5.17
  14  12   8   74.24    4.99
  14  12  10   53.50    4.51
  14  13   1   27.56    3.40
  14  13   3   24.72    3.37
  14  13   5   18.81    3.41
  14  13   7   12.74    3.37
  14  13   9    6.10    3.34
  14  14   0   14.11    3.02
  14  14   2   16.35    3.19
  14  14   4   14.65    3.26
  14  14   6   12.67    3.40
  14  14   8    9.14    3.63
  14  14  10    4.54    3.17
  14  15   1    3.95    2.83
  14  15   3    9.47    3.13
  14  15   5    6.85    3.23
  14  15   7   -3.46    3.05
  14  15   9    3.25    3.35
  14  16   0    5.58    2.98
  14  16   2    9.84    3.14
  14  16   4   13.15    3.38
  14  16   6    4.61    3.17
  14  16   8    7.06    3.38
  14  16  10    6.98    3.75
  14  17   1  250.38    7.52
  14  17   3  234.52    7.44
  14  17   5  193.64    6.93
  14  17   7  120.85    5.85
  14  17   9   77.61    4.83
  14  18   0   40.44    3.99
  14  18   2   40.20    4.01
  14  18   4   34.21    3.86
  14  18   6   27.20    3.90
  14  18   8    9.84    3.39
  14  19   1   18.38    3.51
  14  19   3   25.26    3.70
  14  19   5   14.69    3.49
  14  19   7    7.50    3.40
  14  20   0   -2.05    2.89
  14  20   2    1.92    2.99
  14  20   4   -2.31    2.93
  14  20   6    4.06    3.09
  14  20   8    0.35    3.28
  14  21   1    1.17    3.02
  14  21   3   -0.44    3.07
  14  21   5    9.85    3.24
  14  21   7    2.68    3.01
  14  22   0  398.21   10.03
  14  22   2  390.06    9.96
  14  22   4  317.21    8.85
  14  22   6  242.26    7.58
  14  23   1  100.87    5.35
  14  23   3   87.19    5.05
  14  23   5   71.80    4.65
  14  24   0    2.18    3.04
  14  24   2   -1.04    3.01
  14  24   4    0.76    2.94
  14  25   1    3.23    3.06
  14  25   3    7.79    3.08
  14  26   0    0.59    2.94
  14  26   2    1.05    3.08
  15   1   0  255.91    6.14
  15   1   2  232.63    5.80
  15   1   4  182.69    5.65
  15   1   6  117.27    5.05
  15   1   8   72.20    4.63
  15   1  10   36.96    4.46
  15   1  12   14.99    3.91
  15   2   1   37.53    3.06
  15   2   3   35.74    3.13
  15   2   5   16.05    3.13
  15   2   7    6.41    3.32
  15   2   9   -2.30    3.05
  15   2  11   -3.24    3.28
  15   3   0    3.25    2.44
  15   3   2    4.65    2.46
  15   3   4    2.79    2.78
  15   3   6    1.11    2.96
  15   3   8    3.97    3.14
  15   3  10    0.76    3.58
  15   3  12    4.22    3.82
  15   4   1   88.87    3.79
  15   4   3   82.33    3.84
  15   4   5   54.37    3.88
  15   4   7   29.92    3.68
  15   4   9   17.91    3.69
  15   4  11   12.81    3.77
  15   5   0  107.20    4.16
  15   5   2  109.76    4.37
  15   5   4   76.68    4.18
  15   5   6   57.80    4.23
  15   5   8   38.97    4.01
  15   5  10   18.73    3.77
  15   5  12   10.93    4.05
  15   6   1  278.59    6.69
  15   6   3  244.52    6.54
  15   6   5  186.34    6.14
  15   6   7  138.55    5.86
  15   6   9   91.21    5.28
  15   6  11   59.81    4.70
  15   7   0    2.87    2.40
  15   7   2    0.06    2.42
  15   7   4   -2.16    2.69
  15   7   6    0.44    2.94
  15   7   8    3.48    3.11
  15   7  10   -4.80    2.96
  15   8   1   39.88    3.28
  15   8   3   19.54    3.05
  15   8   5   11.98    3.12
  15   8   7    5.38    3.19
  15   8   9    4.20    3.30
  15   8  11    5.69    3.29
  15   9   0   25.17    3.17
  15   9   2   18.63    3.09
  15   9   4   14.34    3.18
  15   9   6   12.50    3.31
  15   9   8    5.06    3.31
  15   9  10    9.19    3.45
  15  10   1    2.34    2.70
  15  10   3   -2.42    2.78
  15  10   5   -0.85    2.87
  15  10   7   -4.20    2.94
  15  10   9   -0.75    3.33
  15  10  11   -0.81    3.09
  15  11   0  278.74    7.21
  15  11   2  257.63    7.06
  15  11   4  194.47    6.40
  15  11   6  145.01    5.98
  15  11   8   94.77    5.34
  15  11  10   49.57    4.45
  15  12   1   13.29    3.12
  15  12   3   13.50    3.15
  15  12   5    8.49    3.16
  15  12   7    8.40    3.32
  15  12   9    2.48    3.25
  15  13   0   23.57    3.25
  15  13   2   14.34    3.13
  15  13   4   12.23    3.19
  15  13   6    6.54    3.24
  15  13   8    4.97    3.45
  15  13  10   -3.02    2.97
  15  14   1   25.45    3.37
  15  14   3   17.94    3.33
  15  14   5   13.29    3.39
  15  14   7    3.23    3.21
  15  14   9    1.16    3.29
  15  15   0    2.65    2.88
  15  15   2    4.25    2.96
  15  15   4    1.76    3.07
  15  15   6    4.96    3.18
  15  15   8    4.04    3.21
  15  15  10    0.38    3.52
  15  16   1   69.51    4.44
  15  16   3   59.56    4.39
  15  16   5   41.92    4.05
  15  16   7   25.80    3.93
  15  16   9   19.68    3.60
  15  17   0  307.80    8.41
  15  17   2  260.75    7.83
  15  17   4  233.31    7.53
  15  17   6  169.01    6.66
  15  17   8  112.27    5.63
  15  18   1  154.49    6.20
  15  18   3  140.04    6.00
  15  18   5  119.69    5.72
  15  18   7   89.09    5.17
  15  19   0   12.73    3.35
  15  19   2   13.01    3.42
  15  19   4    9.10    3.33
  15  19   6    3.55    3.07
  15  19   8    1.85    3.12
  15  20   1    1.88    3.07
  15  20   3   -3.25    2.94
  15  20   5   -0.20    2.95
  15  20   7   -3.28    2.80
  15  21   0  212.73    7.35
  15  21   2  214.23    7.39
  15  21   4  176.39    6.75
  15  21   6  142.38    6.02
  15  22   1    1.69    3.10
  15  22   3    4.05    3.08
  15  22   5    4.75    3.12
  15  23   0    1.09    2.98
  15  23   2   -1.51    2.94
  15  23   4    0.18    2.98
  15  24   1   27.08    3.72
  15  24   3   30.88    3.76
  15  25   0   16.09    3.36
  15  25   2   13.96    3.31
  15  26   1    2.18    3.07
  16   0   0   97.97    4.20
  16   0   2   81.91    3.89
  16   0   4   51.45    3.76
  16   0   6   30.06    3.68
  16   0   8   12.84    3.40
  16   0  10    1.57    3.52
  16   1   1   14.49    2.86
  16   1   3    7.13    2.74
  16   1   5    2.63    2.96
  16   1   7    6.44    3.32
  16   1   9   -1.68    3.25
  16   1  11    1.44    3.35
  16   2   0   64.75    3.74
  16   2   2   61.91    3.50
  16   2   4   43.12    3.57
  16   2   6   33.76    3.81
  16   2   8   24.96    3.73
  16   2  10    9.00    3.49
  16   3   1   65.07    3.67
  16   3   3   46.58    3.55
  16   3   5   31.23    3.51
  16   3   7   20.00    3.63
  16   3   9   14.00    3.66
  16   3  11   10.20    3.58
  16   4   0  527.51    9.80
  16   4   2  473.17    9.27
  16   4   4  351.77    8.21
  16   4   6  261.48    7.52
  16   4   8  162.16    6.39
  16   4  10   90.95    5.25
  16   5   1  119.44    4.50
  16   5   3  102.45    4.52
  16   5   5   74.77    4.33
  16   5   7   55.92    4.36
  16   5   9   33.44    4.06
  16   5  11   14.28    3.72
  16   6   0   40.35    3.24
  16   6   2   34.51    3.26
  16   6   4   29.82    3.57
  16   6   6   16.87    3.47
  16   6   8   17.02    3.47
  16   6  10    5.49    3.36
  16   7   1  288.19    7.08
  16   7   3  260.34    6.96
  16   7   5  190.44    6.35
  16   7   7  129.32    5.78
  16   7   9   80.66    5.09
  16   7  11   42.27    4.11
  16   8   0  213.56    6.11
  16   8   2  193.48    5.95
  16   8   4  152.92    5.62
  16   8   6  104.41    5.21
  16   8   8   71.08    4.88
  16   8  10   42.81    4.31
  16   9   1   30.90    3.34
  16   9   3   35.14    3.54
  16   9   5   24.73    3.52
  16   9   7   21.42    3.61
  16   9   9   12.25    3.63
  16   9  11    0.91    3.43
  16  10   0   -1.62    2.56
  16  10   2    0.28    2.80
  16  10   4    2.64    2.74
  16  10   6   -1.68    2.91
  16  10   8   -1.31    3.04
  16  10  10    0.84    3.11
  16  11   1   47.27    3.75
  16  11   3   39.36    3.69
  16  11   5   37.19    3.86
  16  11   7   35.09    4.00
  16  11   9   15.47    3.63
  16  12   0  133.88    5.33
  16  12   2  129.45    5.35
  16  12   4   98.38    4.98
  16  12   6   66.12    4.60
  16  12   8   50.26    4.58
  16  12  10   21.26    3.66
  16  13   1   55.09    3.94
  16  13   3   42.84    3.89
  16  13   5   37.40    4.00
  16  13   7   29.28    3.92
  16  13   9   14.56    3.60
  16  14   0   26.02    3.46
  16  14   2   21.37    3.43
  16  14   4   16.07    3.42
  16  14   6   18.75    3.61
  16  14   8    6.88    3.37
  16  14  10    0.56    3.58
  16  15   1   -0.30    2.85
  16  15   3   -1.98    2.93
  16  15   5   -2.17    2.89
  16  15   7    1.51    3.27
  16  15   9    1.62    3.10
  16  16   0  170.75    6.36
  16  16   2  156.22    6.16
  16  16   4  137.00    5.92
  16  16   6   98.37    5.36
  16  16   8   60.94    4.63
  16  17   1   41.93    4.08
  16  17   3   37.63    3.97
  16  17   5   32.91    3.91
  16  17   7   18.87    3.67
  16  18   0   63.75    4.53
  16  18   2   67.71    4.62
  16  18   4   58.29    4.46
  16  18   6   40.83    4.09
  16  18   8   29.94    3.81
  16  19   1   83.68    4.96
  16  19   3   73.58    4.81
  16  19   5   65.84    4.65
  16  19   7   35.59    3.90
  16  20   0   45.64    4.21
  16  20   2   36.57    3.98
  16  20   4   42.80    4.15
  16  20   6   28.48    3.74
  16  21   1   71.97    4.79
  16  21   3   65.84    4.61
  16  21   5   49.94    4.26
  16  22   0   10.68    3.31
  16  22   2    5.58    3.13
  16  22   4    4.93    3.15
  16  22   6    2.00    3.18
  16  23   1   25.66    3.72
  16  23   3   19.09    3.53
  16  23   5   18.31    3.59
  16  24   0  139.59    5.98
  16  24   2  125.82    5.64
  16  24   4  106.94    5.31
  16  25   1   62.75    4.44
  17   1   0   70.98    3.75
  17   1   2   67.79    3.92
  17   1   4   53.17    3.96
  17   1   6   48.85    4.04
  17   1   8   37.73    3.96
  17   1  10   20.52    3.73
  17   2   1   34.66    3.26
  17   2   3   27.07    3.17
  17   2   5   10.45    3.12
  17   2   7    2.10    3.07
  17   2   9    3.15    3.29
  17   2  11   -1.09    3.29
  17   3   0   18.82    2.98
  17   3   2   12.39    2.71
  17   3   4    8.82    3.11
  17   3   6    3.67    2.99
  17   3   8    3.28    3.08
  17   3  10   -0.49    3.11
  17   4   1   58.03    3.73
  17   4   3   45.84    3.62
  17   4   5   34.44    3.65
  17   4   7   25.49    3.71
  17   4   9   14.58    3.66
  17   4  11    9.87    3.36
  17   5   0   50.60    3.47
  17   5   2   61.05    3.83
  17   5   4   50.18    3.78
  17   5   6   28.70    3.68
  17   5   8   15.05    3.64
  17   5  10    8.20    3.45
  17   6   1 1753.15   24.58
  17   6   3 1494.15   21.94
  17   6   5 1143.11   18.43
  17   6   7  732.88   14.14
  17   6   9  463.73   11.09
  17   6  11  248.18    7.67
  17   7   0   61.37    3.86
  17   7   2   49.21    3.70
  17   7   4   40.21    3.76
  17   7   6   33.17    3.82
  17   7   8   20.94    3.85
  17   7  10    5.51    3.40
  17   8   1   -1.06    2.63
  17   8   3   -3.30    2.57
  17   8   5    2.74    3.01
  17   8   7    1.74    3.04
  17   8   9    7.98    3.23
  17   8  11    0.09    3.57
  17   9   0   16.44    3.19
  17   9   2   13.87    3.02
  17   9   4   10.69    3.15
  17   9   6    6.81    3.20
  17   9   8    4.88    3.36
  17   9  10    3.93    3.30
  17  10   1   13.79    2.60
  17  10   3    9.65    2.55
  17  10   5    6.15    2.71
  17  10   7    2.40    2.84
  17  10   9    3.23    2.75
  17  11   0   70.68    3.70
  17  11   2   66.88    3.63
  17  11   4   68.48    3.84
  17  11   6   51.15    3.69
  17  11   8   44.23    3.80
  17  11  10   22.36    3.66
  17  12   1  284.26    7.75
  17  12   3  258.02    7.55
  17  12   5  196.74    6.93
  17  12   7  159.00    6.51
  17  12   9   88.20    5.22
  17  13   0   67.84    4.35
  17  13   2   60.96    4.23
  17  13   4   44.34    4.10
  17  13   6   37.17    4.05
  17  13   8   23.57    3.83
  17  14   1   91.85    4.87
  17  14   3   76.84    4.71
  17  14   5   60.20    4.48
  17  14   7   33.31    4.07
  17  14   9   25.94    3.74
  17  15   0   28.46    3.63
  17  15   2   34.92    3.88
  17  15   4   24.11    3.65
  17  15   6   18.89    3.65
  17  15   8   11.50    3.47
  17  16   1  250.55    7.76
  17  16   3  235.52    7.57
  17  16   5  181.10    6.82
  17  16   7  134.29    6.00
  17  17   0    3.68    3.12
  17  17   2    8.33    3.22
  17  17   4    4.25    3.15
  17  17   6   10.56    3.35
  17  17   8    0.90    3.04
  17  18   1  375.21    9.64
  17  18   3  305.57    8.72
  17  18   5  247.34    7.88
  17  18   7  175.90    6.59
  17  19   0    0.09    2.98
  17  19   2    2.81    3.04
  17  19   4    2.37    3.18
  17  19   6    1.83    3.02
  17  20   1   28.89    3.88
  17  20   3   23.01    3.66
  17  20   5   23.78    3.66
  17  20   7   12.71    5.87
  17  21   0   71.37    4.77
  17  21   2   66.33    4.62
  17  21   4   50.49    4.28
  17  21   6   41.67    4.06
  17  22   1  142.23    6.11
  17  22   3  129.66    5.83
  17  22   5   95.51    5.10
  17  23   0   64.59    4.54
  17  23   2   62.57    4.44
  17  23   4   55.12    4.28
  17  24   1  111.70    5.33
  17  24   3   91.86    5.05
  18   0   0   -0.47    2.64
  18   0   2    3.89    2.78
  18   0   4    2.46    2.79
  18   0   6    2.11    3.01
  18   0   8    0.38    3.30
  18   0  10    4.56    3.38
  18   1   1  734.47   12.80
  18   1   3  655.07   12.11
  18   1   5  533.67   11.11
  18   1   7  371.10    9.43
  18   1   9  235.13    7.80
  18   1  11  149.33    6.14
  18   2   0  371.55    8.35
  18   2   2  352.08    8.19
  18   2   4  294.78    7.72
  18   2   6  216.81    7.08
  18   2   8  132.68    6.10
  18   2  10   86.46    5.19
  18   3   1  221.43    6.34
  18   3   3  193.47    6.19
  18   3   5  136.85    5.65
  18   3   7   92.65    5.10
  18   3   9   62.06    4.76
  18   3  11   38.56    4.20
  18   4   0   21.71    3.09
  18   4   2   25.76    3.27
  18   4   4   15.81    3.25
  18   4   6   10.89    3.30
  18   4   8    7.56    3.52
  18   4  10    1.18    3.22
  18   5   1  352.70    8.19
  18   5   3  298.80    7.69
  18   5   5  249.47    7.41
  18   5   7  181.51    6.71
  18   5   9  115.77    5.79
  18   5  11   63.75    4.88
  18   6   0   -1.26    2.67
  18   6   2   -1.01    2.70
  18   6   4    1.02    2.90
  18   6   6    2.64    3.08
  18   6   8   -0.57    3.15
  18   6  10   -0.47    3.01
  18   7   1   32.13    3.48
  18   7   3   34.61    3.58
  18   7   5   30.59    3.72
  18   7   7   19.90    3.60
  18   7   9   14.09    3.58
  18   8   0   24.09    3.23
  18   8   2   27.26    3.39
  18   8   4   26.38    3.53
  18   8   6   14.29    3.45
  18   8   8   11.56    3.63
  18   8  10    8.87    3.34
  18   9   1  389.21    9.05
  18   9   3  347.85    8.72
  18   9   5  283.72    8.12
  18   9   7  200.56    7.17
  18   9   9  133.03    6.10
  18  10   0    1.90    2.79
  18  10   2    2.68    2.91
  18  10   4    0.71    2.94
  18  10   6   -0.35    2.97
  18  10   8   -0.55    3.18
  18  10  10   -0.74    3.17
  18  11   1  189.57    6.44
  18  11   3  172.25    6.27
  18  11   5  133.62    5.91
  18  11   7   87.33    5.17
  18  11   9   60.79    4.60
  18  12   0   86.52    4.73
  18  12   2   73.12    4.53
  18  12   4   61.76    4.47
  18  12   6   43.79    4.21
  18  12   8   18.56    3.62
  18  13   1  399.23    9.60
  18  13   3  362.25    9.28
  18  13   5  296.66    8.52
  18  13   7  201.81    7.21
  18  13   9  140.04    5.96
  18  14   0  331.92    8.78
  18  14   2  309.27    8.55
  18  14   4  249.78    7.80
  18  14   6  190.84    7.07
  18  14   8  138.66    6.07
  18  15   1  137.34    5.90
  18  15   3  117.91    5.55
  18  15   5   89.46    5.16
  18  15   7   66.57    4.68
  18  16   0   40.76    4.06
  18  16   2   32.37    3.84
  18  16   4   28.79    3.79
  18  16   6   19.15    3.61
  18  16   8   13.56    3.38
  18  17   1  271.10    8.16
  18  17   3  239.33    7.76
  18  17   5  194.42    7.08
  18  17   7  146.34    6.12
  18  18   0    4.65    3.16
  18  18   2    0.72    3.07
  18  18   4    0.12    3.07
  18  18   6    0.17    2.93
  18  19   1    2.44    3.17
  18  19   3   -0.03    3.06
  18  19   5    0.55    3.03
  18  19   7    1.68    3.24
  18  20   0   12.34    3.43
  18  20   2    7.99    3.22
  18  20   4    5.43    3.19
  18  20   6    6.18    3.20
  18  21   1  208.62    7.24
  18  21   3  192.69    6.92
  18  21   5  152.57    6.11
  18  22   0   52.35    4.29
  18  22   2   54.51    4.31
  18  22   4   39.07    3.94
  18  23   1   -1.94    2.81
  18  23   3    4.18    3.15
  18  24   0  236.74    7.42
  19   1   0 1531.25   22.33
  19   1   2 1455.30   21.61
  19   1   4 1245.26   19.61
  19   1   6  897.92   16.04
  19   1   8  591.68   12.69
  19   1  10  366.98    9.54
  19   2   1   15.36    3.16
  19   2   3   10.70    3.04
  19   2   5    8.63    3.18
  19   2   7    4.15    3.19
  19   2   9   -0.20    3.18
  19   3   0  499.61   10.26
  19   3   2  472.91   10.00
  19   3   4  382.56    9.15
  19   3   6  276.61    8.08
  19   3   8  178.68    6.88
  19   3  10  108.48    5.51
  19   4   1    2.36    2.80
  19   4   3    0.54    2.76
  19   4   5    1.34    2.98
  19   4   7   -1.52    3.01
  19   4   9   -4.40    3.07
  19   5   0   12.05    2.98
  19   5   2    8.19    2.97
  19   5   4    3.14    2.92
  19   5   6    3.25    3.08
  19   5   8   -2.68    3.09
  19   5  10   -1.11    3.03
  19   6   1   15.14    3.07
  19   6   3   17.30    3.24
  19   6   5   19.14    3.46
  19   6   7    7.40    3.38
  19   6   9    4.90    3.34
  19   7   0   52.05    3.93
  19   7   2   51.98    3.90
  19   7   4   38.59    3.82
  19   7   6   29.17    3.74
  19   7   8   19.65    3.83
  19   7  10    6.41    3.25
  19   8   1   11.81    3.03
  19   8   3    6.49    3.06
  19   8   5   15.75    3.46
  19   8   7    4.27    3.28
  19   8   9    5.90    3.40
  19   9   0  359.66    8.81
  19   9   2  324.71    8.43
  19   9   4  268.36    7.86
  19   9   6  191.46    6.98
  19   9   8  107.95    5.55
  19   9  10   68.01    4.90
  19  10   1   25.45    3.52
  19  10   3   12.54    3.27
  19  10   5    9.89    3.28
  19  10   7    3.39    3.29
  19  10   9   -1.17    3.06
  19  11   0 2269.37   31.63
  19  11   2 2090.26   29.70
  19  11   4 1797.36   26.62
  19  11   6 1365.23   21.94
  19  11   8  939.52   16.84
  19  12   1   41.66    3.92
  19  12   3   42.06    4.07
  19  12   5   27.67    3.71
  19  12   7   18.10    3.58
  19  12   9    8.61    3.32
  19  13   0   81.51    4.85
  19  13   2   75.90    4.76
  19  13   4   61.35    4.50
  19  13   6   48.34    4.39
  19  13   8   26.23    3.80
  19  14   1    1.50    3.06
  19  14   3   -0.00    2.99
  19  14   5   -4.98    2.91
  19  14   7    1.01    3.11
  19  15   0   28.95    3.78
  19  15   2   29.76    3.82
  19  15   4   17.04    3.53
  19  15   6   11.44    3.37
  19  15   8    5.62    3.25
  19  16   1   16.97    3.46
  19  16   3   18.63    3.54
  19  16   5   11.80    3.41
  19  16   7    8.37    3.26
  19  17   0   21.99    3.60
  19  17   2   21.70    3.64
  19  17   4   16.17    3.53
  19  17   6    8.22    3.28
  19  18   1    2.72    3.18
  19  18   3   -1.07    2.93
  19  18   5   -2.73    2.90
  19  18   7   -0.33    3.20
  19  19   0  141.71    6.09
  19  19   2  138.57    6.02
  19  19   4  105.93    5.39
  19  19   6   82.18    4.79
  19  20   1    0.74    3.01
  19  20   3   -2.46    2.89
  19  20   5    1.75    2.99
  19  21   0    1.42    3.08
  19  21   2    2.51    3.07
  19  21   4   -1.01    2.87
  19  22   1    2.55    3.02
  19  22   3    2.42    3.03
  19  23   0  467.39   10.58
  19  23   2  463.75   10.46
  20   0   0 1196.25   18.75
  20   0   2 1110.10   17.88
  20   0   4  950.00   16.41
  20   0   6  738.27   14.22
  20   0   8  512.65   11.75
  20   0  10  337.53    9.00
  20   1   1 1056.14   17.17
  20   1   3  983.03   16.57
  20   1   5  755.08   14.23
  20   1   7  519.03   11.67
  20   1   9  336.38    9.22
  20   2   0  213.35    6.58
  20   2   2  192.56    6.34
  20   2   4  155.96    6.04
  20   2   6  124.65    5.72
  20   2   8   96.13    5.47
  20   2  10   54.42    4.35
  20   3   1   36.98    3.62
  20   3   3   37.90    3.71
  20   3   5   28.86    3.71
  20   3   7   24.98    3.77
  20   3   9   19.34    3.76
  20   4   0    1.25    2.77
  20   4   2    3.82    2.84
  20   4   4   -0.97    2.78
  20   4   6    0.15    2.95
  20   4   8   -2.10    3.22
  20   4  10   -0.94    3.02
  20   5   1   44.67    3.76
  20   5   3   44.69    3.93
  20   5   5   34.22    3.91
  20   5   7   26.42    3.78
  20   5   9   17.67    3.73
  20   6   0   12.56    3.07
  20   6   2   15.30    3.19
  20   6   4   10.30    3.18
  20   6   6   10.00    3.37
  20   6   8    7.48    3.39
  20   6  10    2.32    3.55
  20   7   1   41.97    3.81
  20   7   3   27.60    3.59
  20   7   5   24.36    3.67
  20   7   7   13.15    3.46
  20   7   9    7.24    3.35
  20   8   0   19.63    3.40
  20   8   2   15.92    3.28
  20   8   4   12.69    3.36
  20   8   6    3.76    3.23
  20   8   8    7.18    3.30
  20   9   1  464.66   10.40
  20   9   3  415.70    9.96
  20   9   5  337.91    9.09
  20   9   7  234.34    7.74
  20   9   9  150.47    6.21
  20  10   0  919.03   16.16
  20  10   2  876.81   15.71
  20  10   4  754.17   14.44
  20  10   6  580.94   12.51
  20  10   8  392.99    9.91
  20  11   1  196.50    6.84
  20  11   3  182.41    6.73
  20  11   5  138.47    6.03
  20  11   7   96.94    5.28
  20  11   9   55.46    4.62
  20  12   0  504.99   11.19
  20  12   2  472.06   10.85
  20  12   4  402.55   10.02
  20  12   6  329.71    9.12
  20  12   8  227.73    7.45
  20  13   1  480.89   10.95
  20  13   3  441.61   10.53
  20  13   5  353.69    9.44
  20  13   7  258.37    8.00
  20  14   0    0.41    2.98
  20  14   2    1.63    3.05
  20  14   4   -0.11    3.04
  20  14   6    0.84    3.06
  20  14   8    0.24    3.24
  20  15   1    2.50    3.07
  20  15   3   -0.95    3.06
  20  15   5   10.05    3.27
  20  15   7    0.39    2.99
  20  16   0    4.00    3.13
  20  16   2    5.57    3.21
  20  16   4    3.60    3.11
  20  16   6    2.23    3.07
  20  17   1   34.77    4.02
  20  17   3   33.01    3.93
  20  17   5   24.93    3.67
  20  17   7   10.40    4.38
  20  18   0   51.21    4.38
  20  18   2   51.79    4.32
  20  18   4   47.86    4.21
  20  18   6   29.59    3.75
  20  19   1   43.56    4.11
  20  19   3   35.46    3.96
  20  19   5   31.63    3.73
  20  20   0  112.48    5.50
  20  20   2  102.87    5.30
  20  20   4   89.32    4.91
  20  21   1  419.03   10.07
  20  21   3  371.68    9.32
  20  22   0  647.58   12.86
  20  22   2  604.08   12.27
  21   1   0   -2.04    2.81
  21   1   2   -3.56    2.75
  21   1   4    6.15    3.10
  21   1   6   -2.59    3.03
  21   1   8   -3.80    3.02
  21   1  10    1.03    3.57
  21   2   1   30.41    3.58
  21   2   3   27.40    3.53
  21   2   5   25.23    3.69
  21   2   7   19.12    3.64
  21   2   9   15.81    3.59
  21   3   0   38.57    3.73
  21   3   2   31.37    3.65
  21   3   4   22.20    3.59
  21   3   6   22.60    3.70
  21   3   8    7.90    3.41
  21   3  10    5.68    3.68
  21   4   1    3.27    2.89
  21   4   3    3.22    3.05
  21   4   5    0.52    2.96
  21   4   7    1.18    3.19
  21   4   9   -0.16    3.08
  21   5   0  223.62    7.02
  21   5   2  204.66    6.80
  21   5   4  170.48    6.48
  21   5   6  121.68    5.75
  21   5   8   83.28    5.09
  21   6   1   83.74    4.69
  21   6   3   69.25    4.53
  21   6   5   49.21    4.22
  21   6   7   31.64    3.97
  21   6   9   22.33    3.65
  21   7   0  352.93    8.94
  21   7   2  336.21    8.78
  21   7   4  280.46    8.18
  21   7   6  200.11    7.19
  21   7   8  143.75    6.23
  21   8   1   22.06    3.49
  21   8   3   12.74    3.39
  21   8   5   17.59    3.58
  21   8   7   13.33    3.46
  21   8   9    6.67    3.29
  21   9   0  106.60    5.25
  21   9   2  107.47    5.31
  21   9   4   95.02    5.14
  21   9   6   68.30    4.79
  21   9   8   53.44    4.41
  21  10   1   61.84    4.48
  21  10   3   57.84    4.43
  21  10   5   47.72    4.24
  21  10   7   37.83    4.01
  21  10   9   31.87    4.26
  21  11   0   16.72    3.48
  21  11   2   14.11    3.43
  21  11   4   13.62    3.39
  21  11   6    8.85    3.38
  21  11   8    5.12    3.19
  21  12   1  154.26    6.25
  21  12   3  127.20    5.80
  21  12   5   94.56    5.26
  21  12   7   73.49    4.78
  21  13   0   -0.34    2.97
  21  13   2   -0.68    2.87
  21  13   4   -1.54    3.01
  21  13   6    2.83    3.18
  21  13   8   -0.34    3.35
  21  14   1   21.33    3.58
  21  14   3   20.70    3.61
  21  14   5    9.08    3.24
  21  14   7    4.29    3.11
  21  15   0  236.46    7.71
  21  15   2  199.19    7.16
  21  15   4  172.74    6.71
  21  15   6  143.13    6.03
  21  16   1   -3.45    2.97
  21  16   3   -1.18    2.99
  21  16   5   -2.07    2.93
  21  17   0    9.16    3.36
  21  17   2   13.06    3.35
  21  17   4    3.39    3.09
  21  17   6    5.05    3.20
  21  18   1    5.71    3.11
  21  18   3    0.82    2.98
  21  18   5   -1.94    2.84
  21  19   0    4.62    3.18
  21  19   2    2.10    3.01
  21  19   4   -1.05    2.82
  21  20   1  123.29    5.58
  21  20   3  106.52    5.24
  21  21   0  106.72    5.25
  21  21   2  113.56    5.45
  22   0   0   64.13    4.32
  22   0   2   66.65    4.47
  22   0   4   57.83    4.42
  22   0   6   34.90    3.99
  22   0   8   26.35    3.91
  22   1   1   -1.79    2.81
  22   1   3    1.46    2.99
  22   1   5    0.63    3.05
  22   1   7    1.42    3.17
  22   1   9   -1.37    3.03
  22   2   0   82.47    4.70
  22   2   2   74.91    4.62
  22   2   4   65.43    4.54
  22   2   6   54.22    4.40
  22   2   8   34.46    4.07
  22   3   1  213.00    6.98
  22   3   3  180.10    6.63
  22   3   5  139.02    6.06
  22   3   7   91.70    5.21
  22   3   9   60.67    4.50
  22   4   0  935.36   16.35
  22   4   2  877.60   15.75
  22   4   4  749.30   14.40
  22   4   6  589.24   12.63
  22   4   8  379.05    9.73
  22   5   1   29.52    3.66
  22   5   3   36.10    3.95
  22   5   5   21.15    3.65
  22   5   7   10.29    3.39
  22   5   9    6.17    3.28
  22   6   0  127.46    5.64
  22   6   2  120.31    5.59
  22   6   4  103.07    5.27
  22   6   6   69.81    4.84
  22   6   8   47.17    4.28
  22   7   1   -1.40    2.96
  22   7   3    0.47    2.97
  22   7   5   -0.10    3.00
  22   7   7    1.34    3.06
  22   7   9   -0.61    3.44
  22   8   0  400.62    9.84
  22   8   2  383.32    9.63
  22   8   4  328.27    8.97
  22   8   6  248.93    7.94
  22   8   8  163.50    6.40
  22   9   1   61.75    4.46
  22   9   3   39.99    4.05
  22   9   5   35.34    3.99
  22   9   7   27.11    3.82
  22  10   0   62.01    4.50
  22  10   2   51.59    4.32
  22  10   4   48.06    4.24
  22  10   6   36.35    4.04
  22  10   8   21.81    3.56
  22  11   1   20.01    3.56
  22  11   3   14.51    3.39
  22  11   5   22.95    3.70
  22  11   7   16.18    3.49
  22  12   0   15.63    3.43
  22  12   2   19.48    3.52
  22  12   4   15.94    3.54
  22  12   6    7.41    3.32
  22  13   1   12.54    3.36
  22  13   3   20.02    3.68
  22  13   5   12.75    3.32
  22  13   7    3.29    3.05
  22  14   0  257.90    8.05
  22  14   2  262.73    8.16
  22  14   4  227.25    7.51
  22  14   6  176.08    6.56
  22  15   1   92.71    5.22
  22  15   3   86.83    5.03
  22  15   5   59.57    4.46
  22  16   0  213.45    7.37
  22  16   2  218.36    7.37
  22  16   4  185.83    6.82
  22  16   6  134.80    5.84
  22  17   1    9.41    3.33
  22  17   3    5.90    3.19
  22  17   5    9.36    3.22
  22  18   0  259.91    7.96
  22  18   2  235.50    7.56
  22  18   4  198.35    6.82
  22  19   1   54.50    4.28
  22  19   3   42.01    4.01
  22  20   0   29.75    3.72
  22  20   2   33.12    3.88
  23   1   0   52.05    4.26
  23   1   2   48.04    4.20
  23   1   4   40.57    4.08
  23   1   6   30.59    3.97
  23   1   8   25.20    3.71
  23   2   1   85.02    4.91
  23   2   3   83.79    4.92
  23   2   5   74.36    4.84
  23   2   7   56.11    4.45
  23   2   9   42.99    4.48
  23   3   0  134.68    5.87
  23   3   2  121.63    5.66
  23   3   4  118.01    5.62
  23   3   6   90.00    5.20
  23   3   8   71.56    4.73
  23   4   1    9.34    3.30
  23   4   3    6.71    3.21
  23   4   5    4.83    3.24
  23   4   7    9.72    3.33
  23   5   0    1.17    3.10
  23   5   2   -2.52    2.85
  23   5   4   -1.03    2.90
  23   5   6    4.20    3.20
  23   5   8    1.94    3.00
  23   6   1   78.90    4.80
  23   6   3   69.70    4.69
  23   6   5   69.64    4.78
  23   6   7   52.73    4.37
  23   7   0  125.36    5.70
  23   7   2  127.40    5.72
  23   7   4  107.27    5.44
  23   7   6   81.82    5.00
  23   7   8   67.04    4.51
  23   8   1  154.81    6.31
  23   8   3  133.25    5.94
  23   8   5  102.58    5.42
  23   8   7   70.94    4.71
  23   9   0   35.95    3.96
  23   9   2   31.80    3.83
  23   9   4   34.75    3.96
  23   9   6   19.77    3.62
  23   9   8   11.12    3.50
  23  10   1    0.98    3.04
  23  10   3   -3.73    2.97
  23  10   5   -3.43    2.82
  23  10   7   -0.25    2.94
  23  11   0  107.41    5.45
  23  11   2  127.67    5.87
  23  11   4   96.72    5.29
  23  11   6   78.98    4.89
  23  12   1   56.03    4.47
  23  12   3   49.63    4.33
  23  12   5   44.53    4.17
  23  12   7   31.84    3.95
  23  13   0    2.04    3.13
  23  13   2   -3.66    2.94
  23  13   4    3.99    3.11
  23  13   6    1.50    2.95
  23  14   1  188.87    6.97
  23  14   3  181.31    6.80
  23  14   5  142.87    6.02
  23  15   0  109.41    5.48
  23  15   2   99.05    5.25
  23  15   4   86.69    4.98
  23  16   1   55.23    4.43
  23  16   3   49.60    4.22
  23  16   5   36.88    3.99
  23  17   0  111.84    5.50
  23  17   2  108.88    5.35
  23  17   4   85.39    4.88
  23  18   1    2.09    2.97
  23  18   3    0.85    3.05
  23  19   0   92.13    5.03
  23  19   2   88.38    4.97
  24   0   0  244.69    7.70
  24   0   2  233.80    7.53
  24   0   4  177.34    6.76
  24   0   6  130.85    5.96
  24   0   8   88.05    5.00
  24   1   1   79.98    4.86
  24   1   3   70.45    4.64
  24   1   5   61.59    4.70
  24   1   7   43.57    4.20
  24   2   0   10.41    3.33
  24   2   2    3.09    3.05
  24   2   4    6.55    3.20
  24   2   6   11.74    3.37
  24   2   8    1.13    3.04
  24   3   1   30.31    3.75
  24   3   3   35.03    3.86
  24   3   5   15.57    3.59
  24   3   7   10.85    3.38
  24   4   0    9.68    3.23
  24   4   2    6.50    3.20
  24   4   4    0.07    3.10
  24   4   6    0.37    3.07
  24   4   8    2.63    3.11
  24   5   1  295.92    8.51
  24   5   3  267.84    8.12
  24   5   5  225.70    7.61
  24   5   7  157.21    6.34
  24   6   0    5.06    3.14
  24   6   2    4.95    3.14
  24   6   4    3.23    3.18
  24   6   6    1.85    3.12
  24   6   8    2.77    3.32
  24   7   1   39.97    4.04
  24   7   3   46.33    4.25
  24   7   5   41.10    4.09
  24   7   7   33.12    3.83
  24   8   0   28.75    3.78
  24   8   2   25.87    3.73
  24   8   4   17.47    3.57
  24   8   6   14.03    3.48
  24   9   1   59.86    4.50
  24   9   3   55.30    4.47
  24   9   5   47.79    4.21
  24   9   7   41.35    4.03
  24  10   0   19.87    3.58
  24  10   2   16.77    3.57
  24  10   4   14.63    3.41
  24  10   6   12.27    3.36
  24  11   1   56.21    4.50
  24  11   3   47.65    4.26
  24  11   5   43.57    4.10
  24  12   0  100.45    5.37
  24  12   2  106.22    5.43
  24  12   4   82.11    4.93
  24  12   6   56.03    4.33
  24  13   1  102.71    5.35
  24  13   3   97.94    5.28
  24  13   5   87.34    4.87
  24  14   0    5.18    3.15
  24  14   2    3.92    3.13
  24  14   4    3.78    3.07
  24  15   1   44.21    4.12
  24  15   3   36.61    3.90
  24  16   0    9.51    3.27
  24  16   2    6.37    3.11
  24  16   4    4.75    3.25
  24  17   1  147.86    6.01
  24  17   3  134.06    5.83
  24  18   0   10.36    3.39
  25   1   0  157.53    6.37
  25   1   2  143.96    6.16
  25   1   4  107.16    5.53
  25   1   6   89.30    5.17
  25   2   1    3.07    3.10
  25   2   3   -6.42    2.89
  25   2   5   -3.67    2.94
  25   2   7   -1.86    2.91
  25   3   0    3.49    3.11
  25   3   2    0.52    3.00
  25   3   4   -3.96    2.90
  25   3   6    1.93    3.18
  25   4   1   46.28    4.17
  25   4   3   31.74    3.89
  25   4   5   35.97    3.94
  25   4   7   33.02    3.81
  25   5   0   -1.82    2.93
  25   5   2    3.28    3.16
  25   5   4   -3.29    2.97
  25   5   6    0.33    2.95
  25   6   1   94.76    5.24
  25   6   3   85.39    5.10
  25   6   5   55.69    4.41
  25   6   7   41.53    4.01
  25   7   0    1.19    2.92
  25   7   2    2.49    3.21
  25   7   4    5.39    3.14
  25   7   6    1.05    2.92
  25   8   1   -1.36    3.04
  25   8   3    0.41    3.06
  25   8   5   -3.89    2.83
  25   8   7   -6.13    3.02
  25   9   0   -0.55    2.97
  25   9   2    2.12    3.16
  25   9   4    1.93    3.07
  25   9   6   -0.30    2.92
  25  10   1   -0.22    2.97
  25  10   3    0.07    2.96
  25  10   5    0.99    2.93
  25  11   0   68.34    4.68
  25  11   2   71.28    4.71
  25  11   4   49.85    4.24
  25  11   6   45.27    4.25
  25  12   1   29.28    3.80
  25  12   3   21.30    3.59
  25  12   5   19.47    3.48
  25  13   0  154.35    6.29
  25  13   2  136.22    5.95
  25  13   4  116.18    5.42
  25  14   1   32.00    3.83
  25  14   3   27.93    3.66
  25  15   0   -0.95    2.84
  25  15   2   -1.14    2.83
  25  16   1  126.01    5.65
  25  17   0    3.68    3.87
  26   0   0   51.88    4.36
  26   0   2   59.64    4.58
  26   0   4   47.88    4.21
  26   0   6   34.71    3.91
  26   1   1   67.69    4.69
  26   1   3   76.74    4.88
  26   1   5   65.73    4.61
  26   1   7   41.27    4.18
  26   2   0   81.11    5.00
  26   2   2   64.28    4.65
  26   2   4   65.76    4.60
  26   2   6   41.17    4.05
  26   3   1   12.72    3.44
  26   3   3    5.71    3.26
  26   3   5    3.76    3.13
  26   3   7    4.66    3.35
  26   4   0  117.18    5.69
  26   4   2  107.62    5.53
  26   4   4   97.90    5.23
  26   4   6   63.69    4.48
  26   5   1    1.15    3.04
  26   5   3    1.13    3.05
  26   5   5    0.69    3.02
  26   6   0    9.36    3.37
  26   6   2    3.93    3.20
  26   6   4    6.38    3.23
  26   6   6    2.44    3.05
  26   7   1   20.64    3.65
  26   7   3   10.00    3.26
  26   7   5   10.15    3.25
  26   8   0  182.97    6.83
  26   8   2  183.59    6.80
  26   8   4  145.18    6.15
  26   8   6  111.35    5.56
  26   9   1    7.11    3.11
  26   9   3    4.94    3.13
  26   9   5    4.60    3.02
  26  10   0    0.79    3.01
  26  10   2   -1.15    2.95
  26  10   4    4.10    3.02
  26  11   1   61.26    4.51
  26  11   3   43.06    4.04
  26  11   5   36.83    3.95
  26  12   0    7.48    3.24
  26  12   2    8.28    3.19
  26  12   4    6.36    3.22
  26  13   1   42.14    4.00
  26  13   3   37.45    3.89
  26  14   0   34.92    3.79
  26  14   2   31.81    3.81
  26  15   1   10.47    3.40
  27   1   0  259.82    8.10
  27   1   2  247.53    7.84
  27   1   4  209.73    7.19
  27   1   6  158.64    6.29
  27   2   1   82.02    4.97
  27   2   3   67.44    4.65
  27   2   5   57.53    4.36
  27   3   0    1.71    3.09
  27   3   2    0.09    3.00
  27   3   4   -2.63    2.94
  27   3   6   -0.02    3.25
  27   4   1   10.74    3.22
  27   4   3    6.72    3.22
  27   4   5    6.05    3.06
  27   5   0   17.06    3.44
  27   5   2   15.22    3.41
  27   5   4   11.69    3.30
  27   6   1  138.14    6.02
  27   6   3  118.08    5.66
  27   6   5  100.88    5.17
  27   7   0   74.94    4.82
  27   7   2   71.84    4.72
  27   7   4   63.46    4.45
  27   8   1   30.95    3.84
  27   8   3   27.70    3.70
  27   8   5   24.08    3.71
  27   9   0   -1.33    2.91
  27   9   2    0.47    3.00
  27   9   4    2.42    3.00
  27  10   1   64.80    4.52
  27  10   3   48.33    4.08
  27  11   0  411.95    9.94
  27  11   2  385.30    9.50
  27  12   1    8.42    3.20
  27  12   3    5.76    3.94
  27  13   0   36.56    4.00
  28   0   0   23.78    3.68
  28   0   2   20.68    3.57
  28   0   4   20.25    3.44
  28   1   1   10.71    3.34
  28   1   3   -0.81    2.93
  28   1   5    4.81    3.26
  28   2   0   89.99    5.13
  28   2   2   81.85    4.90
  28   2   4   78.09    4.70
  28   3   1  179.29    6.71
  28   3   3  151.46    6.19
  28   3   5  129.12    5.76
  28   4   0  217.74    7.35
  28   4   2  200.29    7.02
  28   4   4  176.10    6.49
  28   5   1  117.06    5.57
  28   5   3  100.36    5.16
  28   6   0    2.36    3.05
  28   6   2    2.08    3.00
  28   6   4   -1.84    2.90
  28   7   1   -0.34    2.94
  28   7   3   -0.10    2.86
  28   8   0  208.23    7.06
  28   8   2  194.20    6.78
  28   9   1   35.86    3.79
  28   9   3   27.04    3.78
  28  10   0   93.45    4.99
  28  10   2   90.08    5.05
  28  11   1    2.79    3.18
  29   1   0    0.82    2.99
  29   1   2    1.60    2.94
  29   1   4   -2.79    3.72
  29   2   1   33.54    3.80
  29   2   3   34.43    3.81
  29   3   0   36.66    3.87
  29   3   2   30.70    3.70
  29   4   1   48.12    4.11
  29   4   3   35.70    3.93
  29   5   0  162.27    6.28
  29   5   2  161.82    6.25
  29   6   1  566.52   11.88
  29   7   0  227.53    7.25
  29   7   2  210.39    7.01
  29   8   1    2.38    3.18
  30   0   0   78.20    4.78
  30   1   1   12.91    3.46
  30   2   0    2.96    3.12
  30   3   1  133.19    5.78
   0   0   0    0.00    0.00
;
_shelx_hkl_checksum   28826
