# Supplementary material for: Anharmonic Thermal Motion Modelling in the Experimental XRD Charge Density Determination of 1-Methyluracil at T = 23 K
Source: Molecules. 2021 May 21;26(11):3075. doi: 10.3390/molecules26113075 (PMC8196607; doi:10.3390/molecules26113075)
Supplement: Supplementary file 1 [file molecules-26-03075-s001.zip › Readme.txt]

Content of the present compressed archive:

in.vdat: starting input data to run VALRAY
         (see the VALRAY user's manual for details)
MUR23.cif: CIF file with the structural model D at 23 K

NOTE: both in.vdat and MUR23.cif are ASCII files
      and contain the whole experimental set of 
      symmetry-independent X-ray diffraction 
      amplitudes 
      
MUR23_checkcif.pdf: PLATON publication check
Destro_Roversi_Barzaghi_Lo-Presti_Supporting_Information.pdf:
Supporting information file for publication
